# Supplementary material for: Effects of Constitutive and Acute Connexin 36 Deficiency on Brain-Wide Susceptibility to PTZ-Induced Neuronal Hyperactivity
Source: Front Mol Neurosci. 2021 Jan 11;13:587978. doi: 10.3389/fnmol.2020.587978 (PMC7829467; doi:10.3389/fnmol.2020.587978)
Supplement: Supplementary file 2 [file Table_1.xlsx]

## Sheet: 1A. WT 2 mM PTZ over Media
INCREASED			DECREASED
ROI name	Signal in ROI		ROI name	Signal in ROI
Ganglia - Olfactory Epithelium	29589.5		Diencephalon - Diffuse Nucleus of the Intermediate Hypothalamus	972.679
Rhombencephalon - Gad1b Cluster 17	23256.9		Diencephalon - Intermediate Hypothalamus	248.353
Telencephalon - Isl1 cluster 2	20791.6		Diencephalon - Hypothalamus Vglut2 Cluster 3	238.03
Rhombencephalon - Oxtl Cluster 1 Sparse	20734.3		Diencephalon - Hypothalamus Vglut2 Cluster 2	193.831
Rhombencephalon - Otpb Cluster 3	20526.4		Diencephalon -	67.5533
Rhombencephalon - Gad1b Cluster 1	19810.4		Diencephalon - Hypothalamus Gad1b Cluster 1	44.761
Telencephalon - S1181t Cluster	18562.7		Diencephalon - Migrated Posterior Tubercular Area (M2)	34.7927
Telencephalon - Olig2 Cluster	16245		Telencephalon - Olfactory Bulb	33.6083
Rhombencephalon - Gad1b Cluster 2	16074.3		Diencephalon - Hypothalamus Vglut2 Cluster 6	17.1735
Telencephalon - Subpallial Otpb Cluster 2	15983.1		Rhombencephalon - Neuropil Region 3	12.345
Diencephalon - Rostral Hypothalamus	14926		Diencephalon - Right Habenula Vglut2 Cluster	6.1618
Diencephalon - Isl1 cluster 1	14089.1		Rhombencephalon - Qrfp neuron cluster sparse	5.8205
Diencephalon - Preoptic area Vglut2 cluster	13716.8		Telencephalon -	3.8098
Telencephalon - Isl1 cluster 1	13284.7		Rhombencephalon - Rhombomere 7	3.252
Telencephalon - Subpallial Gad1b cluster	12394.9		Diencephalon - Habenula	1.9763
Telencephalon - Subpallium	11397.9		Rhombencephalon - Neuropil Region 2	1.9498
Mesencephalon - Ptf1a Cluster	11372.2		Rhombencephalon -	0.96481
Diencephalon - Otpb Cluster 3	11352.7		Rhombencephalon - Vglut2 Stripe 1	0.83053
Diencephalon - Eminentia Thalami	10771.7		Rhombencephalon - Rhombomere 4	0.66638
Rhombencephalon - Oculomotor Nucleus nIV	10760.5		Rhombencephalon - Rhombomere 6	0.32418
Rhombencephalon - Vglut2 cluster 1	10528.8		Mesencephalon - Tegmentum	0.11991
Diencephalon - Dopaminergic Cluster 6 - hypothalamus	10253		Mesencephalon -	0.013613
Rhombencephalon - Neuropil Region 6	9938.56		Diencephalon - Anterior group of the posterior tubercular vmat2 neurons	0
Telencephalon - Anterior Commisure	9651.65		Diencephalon - Anterior preoptic dopaminergic cluster	0
Mesencephalon - Medial Tectal Band	9455.01		Diencephalon - Anterior pretectum cluster of vmat2 Neurons	0
Diencephalon - Preoptic Otpb Cluster	9383.69		Diencephalon - Caudal Hypothalamus	0
Rhombencephalon - RoM1	8845.11		Diencephalon - Dopaminergic Cluster 1 - ventral thalamic and periventricular posterior tubercular DA neurons	0
Diencephalon - Retinal Arborization Field 5 (AF5)	8827.1		Diencephalon - Dopaminergic Cluster 2 - posterior tuberculum	0
Telencephalon -	8665.62		Diencephalon - Dopaminergic Cluster 3 - hypothalamus	0
Diencephalon - Hypothalamus 6.7FRhcrtR-Gal4 cluster 1	8564.27		Diencephalon - Dopaminergic Cluster 4/5 - posterior tuberculum and hypothalamus	0
Telencephalon - Pallium	8468.95		Diencephalon - Dopaminergic Cluster 6 - hypothalamus	0
Diencephalon - Otpb Cluster 2	8458.8		Diencephalon - Dopaminergic Cluster 7 - Caudal Hypothalamus	0
Telencephalon - Vglut2 rind	8146.21		Diencephalon - Dorsal Thalamus	0
Telencephalon - Vmat2 cluster	8042.7		Diencephalon - Eminentia Thalami	0
Diencephalon - Oxtl Cluster 1 in Preoptic Area	7645.77		Diencephalon - Hypothalamus - Caudal Hypothalamus Neural Cluster	0
Mesencephalon - Oxtl Cluster Sparse	7091.05		Diencephalon - Hypothalamus - Intermediate Hypothalamus Neural Cluster	0
Diencephalon - Migrated Area of the Pretectum (M1)	6572.12		Diencephalon - Hypothalamus 6.7FRhcrtR-Gal4 cluster 1	0
Rhombencephalon - Raphe - Superior	6513.4		Diencephalon - Hypothalamus 6.7FRhcrtR-Gal4 cluster 2	0
Telencephalon - Subpallial Otpb strip	6289.24		Diencephalon - Hypothalamus Gad1b Cluster 2	0
Mesencephalon - Tecum Neuropil	6033.99		Diencephalon - Hypothalamus Gad1b Cluster 3 Sparse	0
Diencephalon - Dorsal Thalamus	5833.81		Diencephalon - Hypothalamus Hcrt Neurons	0
Diencephalon - Olig2 Band 2	5720.75		Diencephalon - Hypothalamus Olig2 cluster	0
Diencephalon - Preoptic Area	5652.24		Diencephalon - Hypothalamus Olig2 cluster 2	0
Diencephalon - Ventral Thalamus	5623.89		Diencephalon - Hypothalamus Qrfp neuron cluster	0
Rhombencephalon - Isl1 Cluster 1	5234.08		Diencephalon - Hypothalamus Vglut2 Cluster 1	0
Mesencephalon - Otpb Cluster	5213.62		Diencephalon - Hypothalamus Vglut2 Cluster 4	0
Mesencephalon - Tegmentum	5059.21		Diencephalon - Hypothalamus Vglut2 Cluster 5	0
Diencephalon - Hypothalamus Vglut2 Cluster 1	4724.63		Diencephalon - Hypothalamus s1181t Cluster	0
Mesencephalon - Isl1 cluster of the mesencephalic region	4556.41		Diencephalon - Hypothamic VentroLateral VMAT cluster	0
Telencephalon - Subpallial dopaminergic cluster	4347.15		Diencephalon - Isl1 cluster 1	0
Diencephalon - Isl1 cluster 3	3953.36		Diencephalon - Isl1 cluster 2	0
Mesencephalon -	3905.82		Diencephalon - Isl1 cluster 3	0
Mesencephalon - Tectum Stratum Periventriculare	3754.76		Diencephalon - Left Habenula Vglut2 Cluster	0
Mesencephalon - Vmat2 cluster of paraventricular organ	3702.68		Diencephalon - Medial vglut2 cluster	0
Mesencephalon - Retinal Arborization Field 7 (AF7)	3616.08		Diencephalon - Migrated Area of the Pretectum (M1)	0
Diencephalon - Olig2 Band	3587.6		Diencephalon - Olig2 Band	0
Rhombencephalon - Rhombomere 1	3414.51		Diencephalon - Olig2 Band 2	0
Diencephalon -	3399.13		Diencephalon - Optic Chiasm	0
Diencephalon - Medial vglut2 cluster	3235.66		Diencephalon - Otpb Cluster 1	0
Diencephalon - Dopaminergic Cluster 1 - ventral thalamic and periventricular posterior tubercular DA neurons	3197.76		Diencephalon - Otpb Cluster 2	0
Ganglia - Lateral Line Neuromast N	3157.8		Diencephalon - Otpb Cluster 3	0
Diencephalon - Retinal Arborization Field 6 (AF6)	3126.46		Diencephalon - Otpb Cluster 4	0
Rhombencephalon - Gad1b Cluster 3	3004.03		Diencephalon - Oxtl Cluster 1 in Preoptic Area	0
Diencephalon - Posterior Tuberculum	2957.5		Diencephalon - Oxtl Cluster 2	0
Telencephalon - Olfactory Bulb	2874.48		Diencephalon - Oxtl Cluster 3	0
Telencephalon - Telencephalic Migrated Area 4 (M4)	2626.09		Diencephalon - Oxtl Cluster 4 - sparse in hypothalamus	0
Rhombencephalon - Valvula Cerebelli	2621.65		Diencephalon - Oxtl Cluster 5	0
Diencephalon - Hypothalamus 6.7FRhcrtR-Gal4 cluster 2	2615.88		Diencephalon - Pineal	0
Diencephalon - Dopaminergic Cluster 2 - posterior tuberculum	2609.53		Diencephalon - Pineal Vmat2 cluster	0
Telencephalon - Subpallial Vglut2 Cluster	2538.62		Diencephalon - Pituitary	0
Diencephalon - Habenula	2517.04		Diencephalon - Posterior Tuberculum	0
Rhombencephalon - Anterior Cluster of nV Trigeminal Motorneurons	2371.17		Diencephalon - Postoptic Commissure	0
Diencephalon - Pretectum	2341.88		Diencephalon - Preoptic Area	0
Ganglia - Lateral Line Neuromast D2	2262.69		Diencephalon - Preoptic Otpb Cluster	0
Diencephalon - Anterior preoptic dopaminergic cluster	2247.53		Diencephalon - Preoptic area Vglut2 cluster	0
Mesencephalon - Oculomotor Nucleus nIII	2225.78		Diencephalon - Preoptic area posterior dopaminergic cluster	0
Rhombencephalon - Otpb Cluster 4	2139.87		Diencephalon - Pretectal Gad1b Cluster	0
Diencephalon - Hypothalamus Hcrt Neurons	2077.79		Diencephalon - Pretectal dopaminergic cluster	0
Rhombencephalon - Interpeduncular Nucleus	2037.76		Diencephalon - Pretectum	0
Diencephalon - Dopaminergic Cluster 4/5 - posterior tuberculum and hypothalamus	2012.38		Diencephalon - Retinal Arborization Field 1 (AF1- Approximate Location)	0
Telencephalon - Olfactory bulb dopaminergic neuron areas	1979.06		Diencephalon - Retinal Arborization Field 2 (AF2- Approximate Location)	0
Diencephalon - Postoptic Commissure	1753.98		Diencephalon - Retinal Arborization Field 3 (AF3)	0
Diencephalon - Isl1 cluster 2	1753.89		Diencephalon - Retinal Arborization Field 4 (AF4)	0
Rhombencephalon - Isl1 Cluster 2	1664.99		Diencephalon - Retinal Arborization Field 5 (AF5)	0
Diencephalon - Otpb Cluster 4	1664.99		Diencephalon - Retinal Arborization Field 6 (AF6)	0
Mesencephalon - Torus Semicircularis	1624.83		Diencephalon - Rostral Hypothalamus	0
Rhombencephalon - Cerebelluar-Vglut2 enriched areas	1605.24		Diencephalon - Torus Lateralis	0
Diencephalon - Anterior pretectum cluster of vmat2 Neurons	1560.76		Diencephalon - Ventral Thalamus	0
Diencephalon - Retinal Arborization Field 4 (AF4)	1560.12		Ganglia - Anterior Lateral Line Ganglion	0
Ganglia - Lateral Line Neuromast OC1	1471.36		Ganglia - Facial Sensory Ganglion	0
Rhombencephalon - Glyt2 Stripe 1	1367.11		Ganglia - Facial glossopharyngeal ganglion	0
Rhombencephalon - Rhombomere 2	1350.42		Ganglia - Lateral Line Neuromast D1	0
Diencephalon - Right Habenula Vglut2 Cluster	1325.67		Ganglia - Lateral Line Neuromast D2	0
Diencephalon - Pretectal dopaminergic cluster	1324.65		Ganglia - Lateral Line Neuromast N	0
Diencephalon - Intermediate Hypothalamus	1321.7		Ganglia - Lateral Line Neuromast O1	0
Rhombencephalon -	1303.45		Ganglia - Lateral Line Neuromast OC1	0
Diencephalon - Otpb Cluster 1	1270.95		Ganglia - Lateral Line Neuromast SO1	0
Rhombencephalon - Cerebellar Neuropil 1	1133.41		Ganglia - Lateral Line Neuromast SO2	0
Rhombencephalon - Gad1b Stripe 1	1061.43		Ganglia - Lateral Line Neuromast SO3	0
Rhombencephalon - Cerebellum	999.994		Ganglia - Olfactory Epithelium	0
Diencephalon - Hypothalamus s1181t Cluster	963.36		Ganglia - Posterior Lateral Line Ganglia	0
Rhombencephalon - Vmat2 Stripe3	929.442		Ganglia - Statoacoustic Ganglion	0
Diencephalon - Pretectal Gad1b Cluster	890.938		Ganglia - Trigeminal Ganglion	0
Diencephalon - Left Habenula Vglut2 Cluster	856.527		Ganglia - Vagal Ganglia	0
Rhombencephalon - Gad1b Cluster 16	856.31		Mesencephalon - Isl1 cluster of the mesencephalic region	0
Rhombencephalon - Corpus Cerebelli	834.039		Mesencephalon - Medial Tectal Band	0
Spinal Cord - Isl1 stripe - motorneurons	823.612		Mesencephalon - NucMLF (nucleus of the medial longitudinal fascicle)	0
Spinal Cord - Vglut2 Stripe 2	815.045		Mesencephalon - Oculomotor Nucleus nIII	0
Telencephalon - Postoptic Commissure	813.561		Mesencephalon - Otpb Cluster	0
Rhombencephalon - 6.7FDhcrtR-Gal4 Stripe 1	794.056		Mesencephalon - Oxtl Cluster Sparse	0
Diencephalon - Hypothalamus Gad1b Cluster 1	766.592		Mesencephalon - Ptf1a Cluster	0
Rhombencephalon - Glyt2 Stripe 3	698.705		Mesencephalon - Retinal Arborization Field 7 (AF7)	0
Rhombencephalon - Gad1b Cluster 4	616.423		Mesencephalon - Retinal Arborization Field 8 (AF8)	0
Rhombencephalon - Ptf1a Stripe	591.305		Mesencephalon - Retinal Arborization Field 9 (AF9)	0
Diencephalon - Hypothalamus Qrfp neuron cluster	564.662		Mesencephalon - Sparse 6.7FRhcrtR cluster	0
Mesencephalon - Vmat2 cluster2	534.977		Mesencephalon - Tectum Stratum Periventriculare	0
Rhombencephalon - Gad1b Stripe 3	490.796		Mesencephalon - Tecum Neuropil	0
Spinal Cord - Olig2 Stripe	474.543		Mesencephalon - Torus Longitudinalis	0
Diencephalon - Hypothalamus - Intermediate Hypothalamus Neural Cluster	456.876		Mesencephalon - Torus Semicircularis	0
Rhombencephalon - Vglut2 Stripe 4	450.436		Mesencephalon - Vglut2 cluster 1	0
Rhombencephalon - Olig2 enriched areas in cerebellum	349.633		Mesencephalon - Vmat2 cluster of paraventricular organ	0
Diencephalon - Anterior group of the posterior tubercular vmat2 neurons	339.845		Mesencephalon - Vmat2 cluster2	0
Spinal Cord - Vglut2 Stripe 3	328.108		Rhombencephalon - 6.7FDhcrtR-Gal4 Cluster 1	0
Diencephalon - Pineal	309.701		Rhombencephalon - 6.7FDhcrtR-Gal4 Cluster 2 Sparse	0
Rhombencephalon - Ptf1a Cluster 1	306.299		Rhombencephalon - 6.7FDhcrtR-Gal4 Cluster 3	0
Rhombencephalon - Vglut2 Stripe 3	306.178		Rhombencephalon - 6.7FDhcrtR-Gal4 Cluster 4	0
Rhombencephalon - Vmat2 Cluster 5	292.25		Rhombencephalon - 6.7FDhcrtR-Gal4 Cluster 5	0
Mesencephalon - Retinal Arborization Field 8 (AF8)	268.95		Rhombencephalon - 6.7FDhcrtR-Gal4 Stripe 1	0
Spinal Cord - Gad1b Stripe 1	238.028		Rhombencephalon - 6.7FDhcrtR-Gal4 Stripe 2	0
Rhombencephalon - Lobus caudalis cerebelli	231.329		Rhombencephalon - 6.7FDhcrtR-Gal4 Stripe 3	0
Rhombencephalon - Rhombomere 3	229.706		Rhombencephalon - 6.7FDhcrtR-Gal4 Stripe 4	0
Diencephalon - Hypothalamus Gad1b Cluster 3 Sparse	220.167		Rhombencephalon - Anterior Cluster of nV Trigeminal Motorneurons	0
Rhombencephalon - Vmat2 Stripe1	215.566		Rhombencephalon - Area Postrema	0
Diencephalon - Oxtl Cluster 3	202.374		Rhombencephalon - CaD	0
Spinal Cord	193.915		Rhombencephalon - CaV	0
Rhombencephalon - Neuropil Region 5	193.66		Rhombencephalon - Caudal Ventral Cluster Labelled by Spinal Backfills	0
Diencephalon - Pineal Vmat2 cluster	187.854		Rhombencephalon - Cerebellar Neuropil 1	0
Rhombencephalon - MiV2	171.075		Rhombencephalon - Cerebelluar-Vglut2 enriched areas	0
Rhombencephalon - Cerebellum Gad1b Enriched Areas	166.709		Rhombencephalon - Cerebellum	0
Spinal Cord - Neurons with descending projections labelled by spinal backfills	158.169		Rhombencephalon - Cerebellum Gad1b Enriched Areas	0
Spinal Cord - Gad1b Stripe 2	152.834		Rhombencephalon - Corpus Cerebelli	0
Ganglia - Lateral Line Neuromast SO1	131.155		Rhombencephalon - Eminentia Granularis	0
Mesencephalon - Torus Longitudinalis	126.888		Rhombencephalon - Gad1b Cluster 1	0
Rhombencephalon - Rhombomere 7	125.471		Rhombencephalon - Gad1b Cluster 10	0
Mesencephalon - Retinal Arborization Field 9 (AF9)	115.869		Rhombencephalon - Gad1b Cluster 11	0
Rhombencephalon - VII Facial Motor and octavolateralis efferent neurons	104.976		Rhombencephalon - Gad1b Cluster 12	0
Diencephalon - Oxtl Cluster 4 - sparse in hypothalamus	91.7598		Rhombencephalon - Gad1b Cluster 13	0
Rhombencephalon - Olig2 Cluster	77.6694		Rhombencephalon - Gad1b Cluster 14	0
Diencephalon - Oxtl Cluster 2	75.919		Rhombencephalon - Gad1b Cluster 15	0
Spinal Cord - Vmat2 Stripe2	70.6911		Rhombencephalon - Gad1b Cluster 16	0
Rhombencephalon - Isl1 Cluster 3	67.4344		Rhombencephalon - Gad1b Cluster 17	0
Rhombencephalon - RoL-R1	63.2855		Rhombencephalon - Gad1b Cluster 18	0
Rhombencephalon - Raphe - Inferior	62.685		Rhombencephalon - Gad1b Cluster 19	0
Ganglia - Lateral Line Neuromast D1	59.8412		Rhombencephalon - Gad1b Cluster 2	0
Rhombencephalon - Rhombomere 5	59.4973		Rhombencephalon - Gad1b Cluster 20	0
Diencephalon - Dopaminergic Cluster 7 - Caudal Hypothalamus	58.4388		Rhombencephalon - Gad1b Cluster 3	0
Rhombencephalon - Olig2 Stripe	51.9172		Rhombencephalon - Gad1b Cluster 4	0
Rhombencephalon - Glyt2 Stripe 2	44.1189		Rhombencephalon - Gad1b Cluster 5	0
Rhombencephalon - Glyt2 Cluster 1	41.9124		Rhombencephalon - Gad1b Cluster 6	0
Rhombencephalon - Vglut2 Stripe 2	36.4379		Rhombencephalon - Gad1b Cluster 7	0
Spinal Cord - Neuropil Region	34.3181		Rhombencephalon - Gad1b Cluster 8	0
Rhombencephalon - Rhombomere 6	33.3962		Rhombencephalon - Gad1b Cluster 9	0
Rhombencephalon - Neuropil Region 4	32.921		Rhombencephalon - Gad1b Stripe 1	0
Rhombencephalon - Eminentia Granularis	26.6202		Rhombencephalon - Gad1b Stripe 2	0
Rhombencephalon - 6.7FDhcrtR-Gal4 Stripe 2	24.737		Rhombencephalon - Gad1b Stripe 3	0
Rhombencephalon - Gad1b Stripe 2	23.777		Rhombencephalon - Glyt2 Cluster 1	0
Diencephalon - Hypothalamus Vglut2 Cluster 5	22.6807		Rhombencephalon - Glyt2 Cluster 10	0
Mesencephalon - Vglut2 cluster 1	20.201		Rhombencephalon - Glyt2 Cluster 11	0
Rhombencephalon - Glyt2 Cluster 13	20.0506		Rhombencephalon - Glyt2 Cluster 12	0
Rhombencephalon - Vglut2 Stripe 1	18.5948		Rhombencephalon - Glyt2 Cluster 13	0
Rhombencephalon - Vglut2 cluster 2	18.1622		Rhombencephalon - Glyt2 Cluster 14	0
Rhombencephalon - Oxtl Cluster 2 Near MC axon cap	15.4677		Rhombencephalon - Glyt2 Cluster 2	0
Rhombencephalon - Rhombomere 4	14.9066		Rhombencephalon - Glyt2 Cluster 3	0
Rhombencephalon - Otpb Cluster 6	14.0485		Rhombencephalon - Glyt2 Cluster 4	0
Spinal Cord - Glyt2 Stripe	11.3126		Rhombencephalon - Glyt2 Cluster 5	0
Diencephalon - Caudal Hypothalamus	8.9652		Rhombencephalon - Glyt2 Cluster 6	0
Rhombencephalon - Inferior Olive	8.7826		Rhombencephalon - Glyt2 Cluster 7	0
Rhombencephalon - Gad1b Cluster 7	7.8264		Rhombencephalon - Glyt2 Cluster 8	0
Spinal Cord - 6.7FDhcrtR-Gal4 Stripe	7.6359		Rhombencephalon - Glyt2 Cluster 9	0
Diencephalon - Hypothalamus - Caudal Hypothalamus Neural Cluster	7.0326		Rhombencephalon - Glyt2 Stripe 1	0
Rhombencephalon - Neuropil Region 3	6.8658		Rhombencephalon - Glyt2 Stripe 2	0
Diencephalon - Retinal Arborization Field 3 (AF3)	5.7793		Rhombencephalon - Glyt2 Stripe 3	0
Rhombencephalon - Glyt2 Cluster 6	5.2855		Rhombencephalon - Inferior Olive	0
Diencephalon - Diffuse Nucleus of the Intermediate Hypothalamus	3.0664		Rhombencephalon - Interpeduncular Nucleus	0
Rhombencephalon - Caudal Ventral Cluster Labelled by Spinal Backfills	3.0097		Rhombencephalon - Isl1 Cluster 1	0
Diencephalon - Migrated Posterior Tubercular Area (M2)	2.8372		Rhombencephalon - Isl1 Cluster 2	0
Telencephalon - Optic Commissure	2.659		Rhombencephalon - Isl1 Cluster 3	0
Diencephalon - Optic Chiasm	2.347		Rhombencephalon - Isl1 Stripe 1	0
Rhombencephalon - Medial Vestibular Nucleus	0.91561		Rhombencephalon - Lateral Reticular Nucleus	0
Rhombencephalon - S1181t Cluster	0.41813		Rhombencephalon - Lobus caudalis cerebelli	0
Diencephalon - Dopaminergic Cluster 3 - hypothalamus	0		Rhombencephalon - Locus Coreuleus	0
Diencephalon - Hypothalamus Gad1b Cluster 2	0		Rhombencephalon - Mauthner	0
Diencephalon - Hypothalamus Olig2 cluster	0		Rhombencephalon - Mauthner Cell Axon Cap	0
Diencephalon - Hypothalamus Olig2 cluster 2	0		Rhombencephalon - Medial Vestibular Nucleus	0
Diencephalon - Hypothalamus Vglut2 Cluster 2	0		Rhombencephalon - MiD2	0
Diencephalon - Hypothalamus Vglut2 Cluster 3	0		Rhombencephalon - MiD3	0
Diencephalon - Hypothalamus Vglut2 Cluster 4	0		Rhombencephalon - MiM1	0
Diencephalon - Hypothalamus Vglut2 Cluster 6	0		Rhombencephalon - MiR1	0
Diencephalon - Hypothamic VentroLateral VMAT cluster	0		Rhombencephalon - MiR2	0
Diencephalon - Oxtl Cluster 5	0		Rhombencephalon - MiT	0
Diencephalon - Pituitary	0		Rhombencephalon - MiV1	0
Diencephalon - Preoptic area posterior dopaminergic cluster	0		Rhombencephalon - MiV2	0
Diencephalon - Retinal Arborization Field 1 (AF1- Approximate Location)	0		Rhombencephalon - Neuropil Region 4	0
Diencephalon - Retinal Arborization Field 2 (AF2- Approximate Location)	0		Rhombencephalon - Neuropil Region 5	0
Diencephalon - Torus Lateralis	0		Rhombencephalon - Neuropil Region 6	0
Ganglia - Anterior Lateral Line Ganglion	0		Rhombencephalon - Noradrendergic neurons of the Interfascicular and Vagal areas	0
Ganglia - Facial Sensory Ganglion	0		Rhombencephalon - Oculomotor Nucleus nIV	0
Ganglia - Facial glossopharyngeal ganglion	0		Rhombencephalon - Olig2 Cluster	0
Ganglia - Lateral Line Neuromast O1	0		Rhombencephalon - Olig2 Stripe	0
Ganglia - Lateral Line Neuromast SO2	0		Rhombencephalon - Olig2 enriched areas in cerebellum	0
Ganglia - Lateral Line Neuromast SO3	0		Rhombencephalon - Otpb Cluster 1	0
Ganglia - Posterior Lateral Line Ganglia	0		Rhombencephalon - Otpb Cluster 2 - locus coeruleus	0
Ganglia - Statoacoustic Ganglion	0		Rhombencephalon - Otpb Cluster 3	0
Ganglia - Trigeminal Ganglion	0		Rhombencephalon - Otpb Cluster 4	0
Ganglia - Vagal Ganglia	0		Rhombencephalon - Otpb Cluster 5	0
Mesencephalon - NucMLF (nucleus of the medial longitudinal fascicle)	0		Rhombencephalon - Otpb Cluster 6	0
Mesencephalon - Sparse 6.7FRhcrtR cluster	0		Rhombencephalon - Oxtl Cluster 1 Sparse	0
Rhombencephalon - 6.7FDhcrtR-Gal4 Cluster 1	0		Rhombencephalon - Oxtl Cluster 2 Near MC axon cap	0
Rhombencephalon - 6.7FDhcrtR-Gal4 Cluster 2 Sparse	0		Rhombencephalon - Posterior Cluster of nV Trigeminal Motorneurons	0
Rhombencephalon - 6.7FDhcrtR-Gal4 Cluster 3	0		Rhombencephalon - Ptf1a Cluster 1	0
Rhombencephalon - 6.7FDhcrtR-Gal4 Cluster 4	0		Rhombencephalon - Ptf1a Stripe	0
Rhombencephalon - 6.7FDhcrtR-Gal4 Cluster 5	0		Rhombencephalon - Raphe - Inferior	0
Rhombencephalon - 6.7FDhcrtR-Gal4 Stripe 3	0		Rhombencephalon - Raphe - Superior	0
Rhombencephalon - 6.7FDhcrtR-Gal4 Stripe 4	0		Rhombencephalon - Rhombomere 1	0
Rhombencephalon - Area Postrema	0		Rhombencephalon - Rhombomere 2	0
Rhombencephalon - CaD	0		Rhombencephalon - Rhombomere 3	0
Rhombencephalon - CaV	0		Rhombencephalon - Rhombomere 5	0
Rhombencephalon - Gad1b Cluster 10	0		Rhombencephalon - RoL-R1	0
Rhombencephalon - Gad1b Cluster 11	0		Rhombencephalon - RoL2	0
Rhombencephalon - Gad1b Cluster 12	0		Rhombencephalon - RoL3	0
Rhombencephalon - Gad1b Cluster 13	0		Rhombencephalon - RoM1	0
Rhombencephalon - Gad1b Cluster 14	0		Rhombencephalon - RoM2	0
Rhombencephalon - Gad1b Cluster 15	0		Rhombencephalon - RoM3	0
Rhombencephalon - Gad1b Cluster 18	0		Rhombencephalon - RoV3	0
Rhombencephalon - Gad1b Cluster 19	0		Rhombencephalon - S1181t Cluster	0
Rhombencephalon - Gad1b Cluster 20	0		Rhombencephalon - Small cluster of TH stained neurons	0
Rhombencephalon - Gad1b Cluster 5	0		Rhombencephalon - Spinal Backfill Vestibular Population	0
Rhombencephalon - Gad1b Cluster 6	0		Rhombencephalon - Spiral Fiber Neuron Anterior cluster	0
Rhombencephalon - Gad1b Cluster 8	0		Rhombencephalon - Spiral Fiber Neuron Posterior cluster	0
Rhombencephalon - Gad1b Cluster 9	0		Rhombencephalon - Tangential Vestibular Nucleus	0
Rhombencephalon - Glyt2 Cluster 10	0		Rhombencephalon - VII Facial Motor and octavolateralis efferent neurons	0
Rhombencephalon - Glyt2 Cluster 11	0		Rhombencephalon - VII' Facial Motor and octavolateralis efferent neurons	0
Rhombencephalon - Glyt2 Cluster 12	0		Rhombencephalon - Valvula Cerebelli	0
Rhombencephalon - Glyt2 Cluster 14	0		Rhombencephalon - Ventrolateral population of serotonergic neurons	0
Rhombencephalon - Glyt2 Cluster 2	0		Rhombencephalon - Vglut2 Stripe 2	0
Rhombencephalon - Glyt2 Cluster 3	0		Rhombencephalon - Vglut2 Stripe 3	0
Rhombencephalon - Glyt2 Cluster 4	0		Rhombencephalon - Vglut2 Stripe 4	0
Rhombencephalon - Glyt2 Cluster 5	0		Rhombencephalon - Vglut2 cluster 1	0
Rhombencephalon - Glyt2 Cluster 7	0		Rhombencephalon - Vglut2 cluster 2	0
Rhombencephalon - Glyt2 Cluster 8	0		Rhombencephalon - Vglut2 cluster 3	0
Rhombencephalon - Glyt2 Cluster 9	0		Rhombencephalon - Vglut2 cluster 4	0
Rhombencephalon - Isl1 Stripe 1	0		Rhombencephalon - Vmat2 Cluster 1	0
Rhombencephalon - Lateral Reticular Nucleus	0		Rhombencephalon - Vmat2 Cluster 2	0
Rhombencephalon - Locus Coreuleus	0		Rhombencephalon - Vmat2 Cluster 3	0
Rhombencephalon - Mauthner	0		Rhombencephalon - Vmat2 Cluster 4	0
Rhombencephalon - Mauthner Cell Axon Cap	0		Rhombencephalon - Vmat2 Cluster 5	0
Rhombencephalon - MiD2	0		Rhombencephalon - Vmat2 Stripe1	0
Rhombencephalon - MiD3	0		Rhombencephalon - Vmat2 Stripe2	0
Rhombencephalon - MiM1	0		Rhombencephalon - Vmat2 Stripe3	0
Rhombencephalon - MiR1	0		Rhombencephalon - X Vagus motorneuron cluster	0
Rhombencephalon - MiR2	0		Spinal Cord	0
Rhombencephalon - MiT	0		Spinal Cord - 6.7FDhcrtR-Gal4 Stripe	0
Rhombencephalon - MiV1	0		Spinal Cord - Dorsal Sparse Isl1 cluster	0
Rhombencephalon - Neuropil Region 2	0		Spinal Cord - Gad1b Stripe 1	0
Rhombencephalon - Noradrendergic neurons of the Interfascicular and Vagal areas	0		Spinal Cord - Gad1b Stripe 2	0
Rhombencephalon - Otpb Cluster 1	0		Spinal Cord - Glyt2 Stripe	0
Rhombencephalon - Otpb Cluster 2 - locus coeruleus	0		Spinal Cord - Isl1 stripe - motorneurons	0
Rhombencephalon - Otpb Cluster 5	0		Spinal Cord - Neurons with descending projections labelled by spinal backfills	0
Rhombencephalon - Posterior Cluster of nV Trigeminal Motorneurons	0		Spinal Cord - Neuropil Region	0
Rhombencephalon - Qrfp neuron cluster sparse	0		Spinal Cord - Olig2 Stripe	0
Rhombencephalon - RoL2	0		Spinal Cord - Vglut2 Stripe 1	0
Rhombencephalon - RoL3	0		Spinal Cord - Vglut2 Stripe 2	0
Rhombencephalon - RoM2	0		Spinal Cord - Vglut2 Stripe 3	0
Rhombencephalon - RoM3	0		Spinal Cord - Vmat2 Stripe1	0
Rhombencephalon - RoV3	0		Spinal Cord - Vmat2 Stripe2	0
Rhombencephalon - Small cluster of TH stained neurons	0		Telencephalon - Anterior Commisure	0
Rhombencephalon - Spinal Backfill Vestibular Population	0		Telencephalon - Isl1 cluster 1	0
Rhombencephalon - Spiral Fiber Neuron Anterior cluster	0		Telencephalon - Isl1 cluster 2	0
Rhombencephalon - Spiral Fiber Neuron Posterior cluster	0		Telencephalon - Olfactory bulb dopaminergic neuron areas	0
Rhombencephalon - Tangential Vestibular Nucleus	0		Telencephalon - Olig2 Cluster	0
Rhombencephalon - VII' Facial Motor and octavolateralis efferent neurons	0		Telencephalon - Optic Commissure	0
Rhombencephalon - Ventrolateral population of serotonergic neurons	0		Telencephalon - Pallium	0
Rhombencephalon - Vglut2 cluster 3	0		Telencephalon - Postoptic Commissure	0
Rhombencephalon - Vglut2 cluster 4	0		Telencephalon - S1181t Cluster	0
Rhombencephalon - Vmat2 Cluster 1	0		Telencephalon - Subpallial Gad1b cluster	0
Rhombencephalon - Vmat2 Cluster 2	0		Telencephalon - Subpallial Otpb Cluster 2	0
Rhombencephalon - Vmat2 Cluster 3	0		Telencephalon - Subpallial Otpb strip	0
Rhombencephalon - Vmat2 Cluster 4	0		Telencephalon - Subpallial Vglut2 Cluster	0
Rhombencephalon - Vmat2 Stripe2	0		Telencephalon - Subpallial dopaminergic cluster	0
Rhombencephalon - X Vagus motorneuron cluster	0		Telencephalon - Subpallium	0
Spinal Cord - Dorsal Sparse Isl1 cluster	0		Telencephalon - Telencephalic Migrated Area 4 (M4)	0
Spinal Cord - Vglut2 Stripe 1	0		Telencephalon - Vglut2 rind	0
Spinal Cord - Vmat2 Stripe1	0		Telencephalon - Vmat2 cluster	0

## Sheet: 1B. WT 5 mM PTZ over Media
INCREASED			DECREASED
ROI name	Signal in ROI		ROI name	Signal in ROI
Diencephalon - Hypothalamus Vglut2 Cluster 4	44505.1		Telencephalon - Olfactory Bulb	152.988
Diencephalon - Isl1 cluster 3	41862.6		Telencephalon -	17.9337
Diencephalon - Hypothalamus Vglut2 Cluster 5	40642.1		Diencephalon - Left Habenula Vglut2 Cluster	13.2171
Rhombencephalon - Gad1b Cluster 1	40346.1		Diencephalon - Habenula	4.9229
Diencephalon - Rostral Hypothalamus	39760.1		Diencephalon - Right Habenula Vglut2 Cluster	3.7979
Mesencephalon - Isl1 cluster of the mesencephalic region	39734.2		Diencephalon - Hypothalamus Gad1b Cluster 1	3.0351
Rhombencephalon - Oxtl Cluster 1 Sparse	39416.4		Diencephalon - Migrated Posterior Tubercular Area (M2)	2.3592
Rhombencephalon - Gad1b Cluster 17	39346.3		Diencephalon - Diffuse Nucleus of the Intermediate Hypothalamus	0.52874
Mesencephalon - Vmat2 cluster2	38957.6		Ganglia - Olfactory Epithelium	0.50803
Rhombencephalon - Otpb Cluster 3	38179.2		Diencephalon - Intermediate Hypothalamus	0.32018
Rhombencephalon - Vglut2 cluster 1	37221.7		Diencephalon -	0.27472
Rhombencephalon - Gad1b Cluster 2	36378		Diencephalon - Anterior group of the posterior tubercular vmat2 neurons	0
Diencephalon - Dopaminergic Cluster 1 - ventral thalamic and periventricular posterior tubercular DA neurons	35514.7		Diencephalon - Anterior preoptic dopaminergic cluster	0
Diencephalon - Hypothalamus s1181t Cluster	35309.3		Diencephalon - Anterior pretectum cluster of vmat2 Neurons	0
Diencephalon - Otpb Cluster 4	34937.1		Diencephalon - Caudal Hypothalamus	0
Diencephalon - Preoptic area Vglut2 cluster	34378		Diencephalon - Dopaminergic Cluster 1 - ventral thalamic and periventricular posterior tubercular DA neurons	0
Diencephalon - Hypothalamus Qrfp neuron cluster	34291.4		Diencephalon - Dopaminergic Cluster 2 - posterior tuberculum	0
Diencephalon - Otpb Cluster 3	33290.2		Diencephalon - Dopaminergic Cluster 3 - hypothalamus	0
Diencephalon - Otpb Cluster 2	33034.8		Diencephalon - Dopaminergic Cluster 4/5 - posterior tuberculum and hypothalamus	0
Diencephalon - Hypothalamus Gad1b Cluster 2	32561.2		Diencephalon - Dopaminergic Cluster 6 - hypothalamus	0
Diencephalon - Isl1 cluster 1	32407.3		Diencephalon - Dopaminergic Cluster 7 - Caudal Hypothalamus	0
Mesencephalon - Medial Tectal Band	32158.1		Diencephalon - Dorsal Thalamus	0
Telencephalon - Isl1 cluster 2	32101.9		Diencephalon - Eminentia Thalami	0
Diencephalon - Oxtl Cluster 1 in Preoptic Area	31807.1		Diencephalon - Hypothalamus - Caudal Hypothalamus Neural Cluster	0
Diencephalon - Oxtl Cluster 4 - sparse in hypothalamus	31797.9		Diencephalon - Hypothalamus - Intermediate Hypothalamus Neural Cluster	0
Diencephalon - Hypothalamus - Intermediate Hypothalamus Neural Cluster	31326.9		Diencephalon - Hypothalamus 6.7FRhcrtR-Gal4 cluster 1	0
Rhombencephalon - Isl1 Cluster 1	31232.6		Diencephalon - Hypothalamus 6.7FRhcrtR-Gal4 cluster 2	0
Diencephalon - Dopaminergic Cluster 6 - hypothalamus	30862.1		Diencephalon - Hypothalamus Gad1b Cluster 2	0
Diencephalon - Isl1 cluster 2	30798.1		Diencephalon - Hypothalamus Gad1b Cluster 3 Sparse	0
Diencephalon - Hypothalamus Hcrt Neurons	30522		Diencephalon - Hypothalamus Hcrt Neurons	0
Ganglia - Lateral Line Neuromast D2	30460		Diencephalon - Hypothalamus Olig2 cluster	0
Telencephalon - S1181t Cluster	30452.4		Diencephalon - Hypothalamus Olig2 cluster 2	0
Diencephalon - Hypothalamus 6.7FRhcrtR-Gal4 cluster 1	29738.8		Diencephalon - Hypothalamus Qrfp neuron cluster	0
Rhombencephalon - Neuropil Region 6	28733.3		Diencephalon - Hypothalamus Vglut2 Cluster 1	0
Rhombencephalon - Gad1b Cluster 4	28720.6		Diencephalon - Hypothalamus Vglut2 Cluster 2	0
Mesencephalon - Retinal Arborization Field 7 (AF7)	28593.9		Diencephalon - Hypothalamus Vglut2 Cluster 3	0
Diencephalon - Ventral Thalamus	28573.4		Diencephalon - Hypothalamus Vglut2 Cluster 4	0
Diencephalon - Preoptic Otpb Cluster	28288.3		Diencephalon - Hypothalamus Vglut2 Cluster 5	0
Diencephalon - Oxtl Cluster 3	27729.2		Diencephalon - Hypothalamus Vglut2 Cluster 6	0
Diencephalon - Preoptic Area	27551.2		Diencephalon - Hypothalamus s1181t Cluster	0
Mesencephalon - Oxtl Cluster Sparse	27467.7		Diencephalon - Hypothamic VentroLateral VMAT cluster	0
Mesencephalon - Tectum Stratum Periventriculare	27244.5		Diencephalon - Isl1 cluster 1	0
Diencephalon - Anterior preoptic dopaminergic cluster	27241.5		Diencephalon - Isl1 cluster 2	0
Rhombencephalon - Glyt2 Stripe 1	26894.7		Diencephalon - Isl1 cluster 3	0
Diencephalon - Dopaminergic Cluster 2 - posterior tuberculum	26880.5		Diencephalon - Medial vglut2 cluster	0
Diencephalon - Hypothalamus Vglut2 Cluster 1	26781.6		Diencephalon - Migrated Area of the Pretectum (M1)	0
Mesencephalon - Otpb Cluster	26475.2		Diencephalon - Olig2 Band	0
Telencephalon - Subpallial Otpb Cluster 2	26331.1		Diencephalon - Olig2 Band 2	0
Diencephalon - Dopaminergic Cluster 4/5 - posterior tuberculum and hypothalamus	26245		Diencephalon - Optic Chiasm	0
Diencephalon - Postoptic Commissure	26221.9		Diencephalon - Otpb Cluster 1	0
Rhombencephalon - RoM1	25899		Diencephalon - Otpb Cluster 2	0
Diencephalon - Medial vglut2 cluster	25670		Diencephalon - Otpb Cluster 3	0
Diencephalon - Posterior Tuberculum	25610.5		Diencephalon - Otpb Cluster 4	0
Diencephalon - Otpb Cluster 1	25573.4		Diencephalon - Oxtl Cluster 1 in Preoptic Area	0
Diencephalon - Hypothalamus Olig2 cluster 2	25535.5		Diencephalon - Oxtl Cluster 2	0
Diencephalon - Eminentia Thalami	25441.1		Diencephalon - Oxtl Cluster 3	0
Rhombencephalon - Ptf1a Cluster 1	25224.6		Diencephalon - Oxtl Cluster 4 - sparse in hypothalamus	0
Rhombencephalon - Otpb Cluster 4	24769.6		Diencephalon - Oxtl Cluster 5	0
Rhombencephalon - Isl1 Cluster 2	24630.5		Diencephalon - Pineal	0
Rhombencephalon - Gad1b Cluster 16	24481.8		Diencephalon - Pineal Vmat2 cluster	0
Telencephalon - Olig2 Cluster	23934.7		Diencephalon - Pituitary	0
Diencephalon - Dorsal Thalamus	23933.1		Diencephalon - Posterior Tuberculum	0
Telencephalon - Isl1 cluster 1	23915.7		Diencephalon - Postoptic Commissure	0
Rhombencephalon - 6.7FDhcrtR-Gal4 Cluster 4	23695.7		Diencephalon - Preoptic Area	0
Diencephalon - Olig2 Band	23682.5		Diencephalon - Preoptic Otpb Cluster	0
Rhombencephalon - Gad1b Stripe 1	23632.7		Diencephalon - Preoptic area Vglut2 cluster	0
Rhombencephalon - MiV2	23435.5		Diencephalon - Preoptic area posterior dopaminergic cluster	0
Mesencephalon -	23163.9		Diencephalon - Pretectal Gad1b Cluster	0
Rhombencephalon - Oculomotor Nucleus nIV	23062.9		Diencephalon - Pretectal dopaminergic cluster	0
Rhombencephalon - Isl1 Cluster 3	23062.1		Diencephalon - Pretectum	0
Rhombencephalon - Glyt2 Stripe 3	22973		Diencephalon - Retinal Arborization Field 1 (AF1- Approximate Location)	0
Diencephalon - Hypothalamus 6.7FRhcrtR-Gal4 cluster 2	22927.3		Diencephalon - Retinal Arborization Field 2 (AF2- Approximate Location)	0
Rhombencephalon - 6.7FDhcrtR-Gal4 Stripe 3	22894.5		Diencephalon - Retinal Arborization Field 3 (AF3)	0
Diencephalon - Anterior pretectum cluster of vmat2 Neurons	22880.3		Diencephalon - Retinal Arborization Field 4 (AF4)	0
Diencephalon - Retinal Arborization Field 5 (AF5)	22650.9		Diencephalon - Retinal Arborization Field 5 (AF5)	0
Diencephalon - Preoptic area posterior dopaminergic cluster	22405.5		Diencephalon - Retinal Arborization Field 6 (AF6)	0
Mesencephalon - Ptf1a Cluster	22381.1		Diencephalon - Rostral Hypothalamus	0
Diencephalon - Olig2 Band 2	22308.6		Diencephalon - Torus Lateralis	0
Rhombencephalon - Raphe - Superior	22177.1		Diencephalon - Ventral Thalamus	0
Rhombencephalon - Glyt2 Cluster 10	22046		Ganglia - Anterior Lateral Line Ganglion	0
Diencephalon - Migrated Area of the Pretectum (M1)	21960.2		Ganglia - Facial Sensory Ganglion	0
Diencephalon - Pretectal dopaminergic cluster	21804.8		Ganglia - Facial glossopharyngeal ganglion	0
Mesencephalon - Tegmentum	21625.8		Ganglia - Lateral Line Neuromast D1	0
Rhombencephalon - Vmat2 Stripe3	21597.8		Ganglia - Lateral Line Neuromast D2	0
Rhombencephalon - Anterior Cluster of nV Trigeminal Motorneurons	21593		Ganglia - Lateral Line Neuromast N	0
Telencephalon - Subpallium	21440.4		Ganglia - Lateral Line Neuromast O1	0
Mesencephalon - Tecum Neuropil	21369.2		Ganglia - Lateral Line Neuromast OC1	0
Diencephalon - Pretectum	21344.6		Ganglia - Lateral Line Neuromast SO1	0
Rhombencephalon - Vmat2 Cluster 5	20951.7		Ganglia - Lateral Line Neuromast SO2	0
Diencephalon - Oxtl Cluster 2	20913.4		Ganglia - Lateral Line Neuromast SO3	0
Spinal Cord - Vglut2 Stripe 2	20861.8		Ganglia - Posterior Lateral Line Ganglia	0
Rhombencephalon - Vglut2 Stripe 3	20793.3		Ganglia - Statoacoustic Ganglion	0
Diencephalon - Anterior group of the posterior tubercular vmat2 neurons	20433.6		Ganglia - Trigeminal Ganglion	0
Diencephalon - Retinal Arborization Field 6 (AF6)	20317.5		Ganglia - Vagal Ganglia	0
Telencephalon - Postoptic Commissure	20284.5		Mesencephalon -	0
Telencephalon - Subpallial Gad1b cluster	20141.1		Mesencephalon - Isl1 cluster of the mesencephalic region	0
Rhombencephalon - MiV1	20024		Mesencephalon - Medial Tectal Band	0
Rhombencephalon - Glyt2 Cluster 1	19986.3		Mesencephalon - NucMLF (nucleus of the medial longitudinal fascicle)	0
Rhombencephalon - Gad1b Stripe 3	19902.5		Mesencephalon - Oculomotor Nucleus nIII	0
Telencephalon - Subpallial Otpb strip	19868.9		Mesencephalon - Otpb Cluster	0
Diencephalon - Hypothalamus Gad1b Cluster 3 Sparse	19529.2		Mesencephalon - Oxtl Cluster Sparse	0
Diencephalon -	19443.9		Mesencephalon - Ptf1a Cluster	0
Rhombencephalon - Vglut2 Stripe 4	19433.7		Mesencephalon - Retinal Arborization Field 7 (AF7)	0
Telencephalon - Subpallial Vglut2 Cluster	19364		Mesencephalon - Retinal Arborization Field 8 (AF8)	0
Rhombencephalon - Vmat2 Cluster 1	19018.9		Mesencephalon - Retinal Arborization Field 9 (AF9)	0
Rhombencephalon - Olig2 Cluster	18824.9		Mesencephalon - Sparse 6.7FRhcrtR cluster	0
Telencephalon - Anterior Commisure	18688.7		Mesencephalon - Tectum Stratum Periventriculare	0
Diencephalon - Dopaminergic Cluster 7 - Caudal Hypothalamus	18670.7		Mesencephalon - Tecum Neuropil	0
Rhombencephalon - Otpb Cluster 6	18634.7		Mesencephalon - Tegmentum	0
Rhombencephalon - Interpeduncular Nucleus	18587.9		Mesencephalon - Torus Longitudinalis	0
Mesencephalon - Torus Semicircularis	18461		Mesencephalon - Torus Semicircularis	0
Mesencephalon - Vmat2 cluster of paraventricular organ	18338.2		Mesencephalon - Vglut2 cluster 1	0
Rhombencephalon - 6.7FDhcrtR-Gal4 Cluster 3	18336.3		Mesencephalon - Vmat2 cluster of paraventricular organ	0
Rhombencephalon - Vmat2 Cluster 2	18229.6		Mesencephalon - Vmat2 cluster2	0
Diencephalon - Hypothalamus - Caudal Hypothalamus Neural Cluster	17900.4		Rhombencephalon -	0
Rhombencephalon - Gad1b Cluster 10	17819.6		Rhombencephalon - 6.7FDhcrtR-Gal4 Cluster 1	0
Rhombencephalon - Ptf1a Stripe	17749.1		Rhombencephalon - 6.7FDhcrtR-Gal4 Cluster 2 Sparse	0
Rhombencephalon - Rhombomere 2	17741.6		Rhombencephalon - 6.7FDhcrtR-Gal4 Cluster 3	0
Diencephalon - Pretectal Gad1b Cluster	17485.3		Rhombencephalon - 6.7FDhcrtR-Gal4 Cluster 4	0
Rhombencephalon - 6.7FDhcrtR-Gal4 Stripe 1	17401.6		Rhombencephalon - 6.7FDhcrtR-Gal4 Cluster 5	0
Rhombencephalon - RoL-R1	17339.8		Rhombencephalon - 6.7FDhcrtR-Gal4 Stripe 1	0
Rhombencephalon - Rhombomere 1	17124.3		Rhombencephalon - 6.7FDhcrtR-Gal4 Stripe 2	0
Rhombencephalon - Gad1b Cluster 8	16909.8		Rhombencephalon - 6.7FDhcrtR-Gal4 Stripe 3	0
Rhombencephalon - Vglut2 cluster 3	16820.7		Rhombencephalon - 6.7FDhcrtR-Gal4 Stripe 4	0
Diencephalon - Retinal Arborization Field 2 (AF2- Approximate Location)	16656.1		Rhombencephalon - Anterior Cluster of nV Trigeminal Motorneurons	0
Rhombencephalon - Gad1b Cluster 15	16591.1		Rhombencephalon - Area Postrema	0
Diencephalon - Caudal Hypothalamus	16405.8		Rhombencephalon - CaD	0
Rhombencephalon - Gad1b Cluster 18	16105.6		Rhombencephalon - CaV	0
Rhombencephalon - Gad1b Stripe 2	16070.1		Rhombencephalon - Caudal Ventral Cluster Labelled by Spinal Backfills	0
Rhombencephalon - Cerebelluar-Vglut2 enriched areas	15907.3		Rhombencephalon - Cerebellar Neuropil 1	0
Rhombencephalon - Glyt2 Cluster 9	15819.7		Rhombencephalon - Cerebelluar-Vglut2 enriched areas	0
Rhombencephalon - 6.7FDhcrtR-Gal4 Cluster 2 Sparse	15788.7		Rhombencephalon - Cerebellum	0
Diencephalon - Retinal Arborization Field 3 (AF3)	15645		Rhombencephalon - Cerebellum Gad1b Enriched Areas	0
Rhombencephalon - Caudal Ventral Cluster Labelled by Spinal Backfills	15479.2		Rhombencephalon - Corpus Cerebelli	0
Ganglia - Lateral Line Neuromast OC1	15431.6		Rhombencephalon - Eminentia Granularis	0
Rhombencephalon - Neuropil Region 5	14806.8		Rhombencephalon - Gad1b Cluster 1	0
Mesencephalon - Retinal Arborization Field 8 (AF8)	14754.8		Rhombencephalon - Gad1b Cluster 10	0
Rhombencephalon - Valvula Cerebelli	14540.4		Rhombencephalon - Gad1b Cluster 11	0
Rhombencephalon - Gad1b Cluster 7	14404.1		Rhombencephalon - Gad1b Cluster 12	0
Mesencephalon - Oculomotor Nucleus nIII	14129.1		Rhombencephalon - Gad1b Cluster 13	0
Spinal Cord - Gad1b Stripe 1	13924.1		Rhombencephalon - Gad1b Cluster 14	0
Rhombencephalon - Isl1 Stripe 1	13809.3		Rhombencephalon - Gad1b Cluster 15	0
Diencephalon - Intermediate Hypothalamus	13611.2		Rhombencephalon - Gad1b Cluster 16	0
Rhombencephalon - CaV	13306.2		Rhombencephalon - Gad1b Cluster 17	0
Rhombencephalon -	13157.8		Rhombencephalon - Gad1b Cluster 18	0
Rhombencephalon - Eminentia Granularis	13082		Rhombencephalon - Gad1b Cluster 19	0
Ganglia - Lateral Line Neuromast SO3	12915.6		Rhombencephalon - Gad1b Cluster 2	0
Diencephalon - Oxtl Cluster 5	12855.8		Rhombencephalon - Gad1b Cluster 20	0
Rhombencephalon - RoV3	12799.8		Rhombencephalon - Gad1b Cluster 3	0
Telencephalon -	12778.9		Rhombencephalon - Gad1b Cluster 4	0
Mesencephalon - NucMLF (nucleus of the medial longitudinal fascicle)	12383.2		Rhombencephalon - Gad1b Cluster 5	0
Spinal Cord - Isl1 stripe - motorneurons	12310.3		Rhombencephalon - Gad1b Cluster 6	0
Rhombencephalon - Gad1b Cluster 11	12286.1		Rhombencephalon - Gad1b Cluster 7	0
Telencephalon - Vmat2 cluster	12208.6		Rhombencephalon - Gad1b Cluster 8	0
Diencephalon - Retinal Arborization Field 1 (AF1- Approximate Location)	12139.7		Rhombencephalon - Gad1b Cluster 9	0
Diencephalon - Retinal Arborization Field 4 (AF4)	12009.6		Rhombencephalon - Gad1b Stripe 1	0
Rhombencephalon - Olig2 enriched areas in cerebellum	11992.4		Rhombencephalon - Gad1b Stripe 2	0
Rhombencephalon - Rhombomere 3	11988.4		Rhombencephalon - Gad1b Stripe 3	0
Rhombencephalon - Gad1b Cluster 13	11953.7		Rhombencephalon - Glyt2 Cluster 1	0
Rhombencephalon - 6.7FDhcrtR-Gal4 Cluster 1	11952.9		Rhombencephalon - Glyt2 Cluster 10	0
Ganglia - Lateral Line Neuromast D1	11582.9		Rhombencephalon - Glyt2 Cluster 11	0
Diencephalon - Dopaminergic Cluster 3 - hypothalamus	11409		Rhombencephalon - Glyt2 Cluster 12	0
Rhombencephalon - Gad1b Cluster 3	11373.1		Rhombencephalon - Glyt2 Cluster 13	0
Rhombencephalon - 6.7FDhcrtR-Gal4 Stripe 2	11325.4		Rhombencephalon - Glyt2 Cluster 14	0
Telencephalon - Optic Commissure	11198.7		Rhombencephalon - Glyt2 Cluster 2	0
Rhombencephalon - VII Facial Motor and octavolateralis efferent neurons	11193.8		Rhombencephalon - Glyt2 Cluster 3	0
Rhombencephalon - CaD	11122.8		Rhombencephalon - Glyt2 Cluster 4	0
Rhombencephalon - MiR1	11107.9		Rhombencephalon - Glyt2 Cluster 5	0
Rhombencephalon - Rhombomere 5	11014.9		Rhombencephalon - Glyt2 Cluster 6	0
Rhombencephalon - Neuropil Region 4	10966.7		Rhombencephalon - Glyt2 Cluster 7	0
Rhombencephalon - S1181t Cluster	10785.4		Rhombencephalon - Glyt2 Cluster 8	0
Rhombencephalon - Vglut2 cluster 2	10732.9		Rhombencephalon - Glyt2 Cluster 9	0
Rhombencephalon - Glyt2 Cluster 13	10714.6		Rhombencephalon - Glyt2 Stripe 1	0
Rhombencephalon - Cerebellum	10642.1		Rhombencephalon - Glyt2 Stripe 2	0
Rhombencephalon - 6.7FDhcrtR-Gal4 Stripe 4	10272.1		Rhombencephalon - Glyt2 Stripe 3	0
Telencephalon - Pallium	10159.6		Rhombencephalon - Inferior Olive	0
Rhombencephalon - Ventrolateral population of serotonergic neurons	10139.3		Rhombencephalon - Interpeduncular Nucleus	0
Rhombencephalon - Inferior Olive	9980.29		Rhombencephalon - Isl1 Cluster 1	0
Mesencephalon - Sparse 6.7FRhcrtR cluster	9886.49		Rhombencephalon - Isl1 Cluster 2	0
Rhombencephalon - Corpus Cerebelli	9839.74		Rhombencephalon - Isl1 Cluster 3	0
Rhombencephalon - Cerebellar Neuropil 1	9762.1		Rhombencephalon - Isl1 Stripe 1	0
Rhombencephalon - Rhombomere 7	9699.26		Rhombencephalon - Lateral Reticular Nucleus	0
Rhombencephalon - Rhombomere 6	9646.91		Rhombencephalon - Lobus caudalis cerebelli	0
Rhombencephalon - Glyt2 Stripe 2	9483.83		Rhombencephalon - Locus Coreuleus	0
Telencephalon - Subpallial dopaminergic cluster	9364.58		Rhombencephalon - Mauthner	0
Telencephalon - Vglut2 rind	8807.06		Rhombencephalon - Mauthner Cell Axon Cap	0
Spinal Cord - 6.7FDhcrtR-Gal4 Stripe	8803.36		Rhombencephalon - Medial Vestibular Nucleus	0
Rhombencephalon - Vglut2 cluster 4	8743.41		Rhombencephalon - MiD2	0
Rhombencephalon - Gad1b Cluster 9	8712.3		Rhombencephalon - MiD3	0
Rhombencephalon - Raphe - Inferior	8634.95		Rhombencephalon - MiM1	0
Rhombencephalon - Gad1b Cluster 12	8611.98		Rhombencephalon - MiR1	0
Rhombencephalon - Glyt2 Cluster 11	8509.49		Rhombencephalon - MiR2	0
Spinal Cord - Olig2 Stripe	8452.46		Rhombencephalon - MiT	0
Rhombencephalon - Vglut2 Stripe 2	8401.64		Rhombencephalon - MiV1	0
Diencephalon - Optic Chiasm	8347.08		Rhombencephalon - MiV2	0
Diencephalon - Pituitary	8319.19		Rhombencephalon - Neuropil Region 2	0
Spinal Cord - Neurons with descending projections labelled by spinal backfills	8262.26		Rhombencephalon - Neuropil Region 3	0
Rhombencephalon - Cerebellum Gad1b Enriched Areas	8165.96		Rhombencephalon - Neuropil Region 4	0
Rhombencephalon - Vmat2 Stripe1	8108.12		Rhombencephalon - Neuropil Region 5	0
Rhombencephalon - Glyt2 Cluster 6	7863.76		Rhombencephalon - Neuropil Region 6	0
Rhombencephalon - Glyt2 Cluster 8	7707.88		Rhombencephalon - Noradrendergic neurons of the Interfascicular and Vagal areas	0
Rhombencephalon - Rhombomere 4	7685		Rhombencephalon - Oculomotor Nucleus nIV	0
Rhombencephalon - Otpb Cluster 2 - locus coeruleus	7675.24		Rhombencephalon - Olig2 Cluster	0
Mesencephalon - Retinal Arborization Field 9 (AF9)	7641.33		Rhombencephalon - Olig2 Stripe	0
Rhombencephalon - Gad1b Cluster 20	7557.87		Rhombencephalon - Olig2 enriched areas in cerebellum	0
Rhombencephalon - Vmat2 Cluster 3	7457.23		Rhombencephalon - Otpb Cluster 1	0
Rhombencephalon - Vglut2 Stripe 1	7327.74		Rhombencephalon - Otpb Cluster 2 - locus coeruleus	0
Rhombencephalon - X Vagus motorneuron cluster	7314.74		Rhombencephalon - Otpb Cluster 3	0
Spinal Cord - Vglut2 Stripe 3	7075.31		Rhombencephalon - Otpb Cluster 4	0
Diencephalon - Hypothalamus Gad1b Cluster 1	6984.55		Rhombencephalon - Otpb Cluster 5	0
Rhombencephalon - Locus Coreuleus	6982.51		Rhombencephalon - Otpb Cluster 6	0
Mesencephalon - Torus Longitudinalis	6824.04		Rhombencephalon - Oxtl Cluster 1 Sparse	0
Rhombencephalon - RoL2	6820.72		Rhombencephalon - Oxtl Cluster 2 Near MC axon cap	0
Rhombencephalon - MiR2	6728.9		Rhombencephalon - Posterior Cluster of nV Trigeminal Motorneurons	0
Diencephalon - Pineal Vmat2 cluster	6371.87		Rhombencephalon - Ptf1a Cluster 1	0
Diencephalon - Habenula	6251.06		Rhombencephalon - Ptf1a Stripe	0
Telencephalon - Telencephalic Migrated Area 4 (M4)	6132.07		Rhombencephalon - Qrfp neuron cluster sparse	0
Spinal Cord	6117.28		Rhombencephalon - Raphe - Inferior	0
Rhombencephalon - RoM2	6001.36		Rhombencephalon - Raphe - Superior	0
Rhombencephalon - Gad1b Cluster 14	5739.9		Rhombencephalon - Rhombomere 1	0
Rhombencephalon - MiD2	5721.58		Rhombencephalon - Rhombomere 2	0
Rhombencephalon - Olig2 Stripe	5506.64		Rhombencephalon - Rhombomere 3	0
Spinal Cord - Gad1b Stripe 2	5216.03		Rhombencephalon - Rhombomere 4	0
Rhombencephalon - RoL3	5080.87		Rhombencephalon - Rhombomere 5	0
Spinal Cord - Neuropil Region	5050.89		Rhombencephalon - Rhombomere 6	0
Spinal Cord - Vmat2 Stripe2	4998.42		Rhombencephalon - Rhombomere 7	0
Rhombencephalon - Tangential Vestibular Nucleus	4951.35		Rhombencephalon - RoL-R1	0
Rhombencephalon - Glyt2 Cluster 5	4803.45		Rhombencephalon - RoL2	0
Diencephalon - Migrated Posterior Tubercular Area (M2)	4564.63		Rhombencephalon - RoL3	0
Rhombencephalon - Gad1b Cluster 5	4420.45		Rhombencephalon - RoM1	0
Spinal Cord - Glyt2 Stripe	4350.26		Rhombencephalon - RoM2	0
Diencephalon - Hypothalamus Vglut2 Cluster 6	4340.95		Rhombencephalon - RoM3	0
Diencephalon - Hypothalamus Vglut2 Cluster 2	3851.06		Rhombencephalon - RoV3	0
Diencephalon - Left Habenula Vglut2 Cluster	3779.58		Rhombencephalon - S1181t Cluster	0
Diencephalon - Pineal	3562.23		Rhombencephalon - Small cluster of TH stained neurons	0
Rhombencephalon - 6.7FDhcrtR-Gal4 Cluster 5	3360.87		Rhombencephalon - Spinal Backfill Vestibular Population	0
Rhombencephalon - MiT	3349.4		Rhombencephalon - Spiral Fiber Neuron Anterior cluster	0
Rhombencephalon - Lobus caudalis cerebelli	3329.85		Rhombencephalon - Spiral Fiber Neuron Posterior cluster	0
Rhombencephalon - VII' Facial Motor and octavolateralis efferent neurons	3068.42		Rhombencephalon - Tangential Vestibular Nucleus	0
Diencephalon - Right Habenula Vglut2 Cluster	3053.71		Rhombencephalon - VII Facial Motor and octavolateralis efferent neurons	0
Rhombencephalon - Neuropil Region 3	2994.94		Rhombencephalon - VII' Facial Motor and octavolateralis efferent neurons	0
Rhombencephalon - Vmat2 Stripe2	2940.9		Rhombencephalon - Valvula Cerebelli	0
Ganglia - Statoacoustic Ganglion	2818.92		Rhombencephalon - Ventrolateral population of serotonergic neurons	0
Spinal Cord - Vmat2 Stripe1	2684.62		Rhombencephalon - Vglut2 Stripe 1	0
Rhombencephalon - Glyt2 Cluster 4	2597.28		Rhombencephalon - Vglut2 Stripe 2	0
Rhombencephalon - Noradrendergic neurons of the Interfascicular and Vagal areas	2588.21		Rhombencephalon - Vglut2 Stripe 3	0
Ganglia - Facial Sensory Ganglion	2568.26		Rhombencephalon - Vglut2 Stripe 4	0
Mesencephalon - Vglut2 cluster 1	2562.08		Rhombencephalon - Vglut2 cluster 1	0
Rhombencephalon - Posterior Cluster of nV Trigeminal Motorneurons	2408.23		Rhombencephalon - Vglut2 cluster 2	0
Rhombencephalon - Glyt2 Cluster 7	2337.5		Rhombencephalon - Vglut2 cluster 3	0
Rhombencephalon - Area Postrema	2216.81		Rhombencephalon - Vglut2 cluster 4	0
Ganglia - Lateral Line Neuromast SO1	2155.62		Rhombencephalon - Vmat2 Cluster 1	0
Rhombencephalon - Qrfp neuron cluster sparse	2100.15		Rhombencephalon - Vmat2 Cluster 2	0
Spinal Cord - Vglut2 Stripe 1	2031.99		Rhombencephalon - Vmat2 Cluster 3	0
Rhombencephalon - Glyt2 Cluster 3	1877.8		Rhombencephalon - Vmat2 Cluster 4	0
Diencephalon - Diffuse Nucleus of the Intermediate Hypothalamus	1814.13		Rhombencephalon - Vmat2 Cluster 5	0
Rhombencephalon - Medial Vestibular Nucleus	1330.59		Rhombencephalon - Vmat2 Stripe1	0
Rhombencephalon - MiD3	1326		Rhombencephalon - Vmat2 Stripe2	0
Rhombencephalon - Spiral Fiber Neuron Anterior cluster	1279.16		Rhombencephalon - Vmat2 Stripe3	0
Diencephalon - Hypothalamus Vglut2 Cluster 3	1199.87		Rhombencephalon - X Vagus motorneuron cluster	0
Rhombencephalon - Gad1b Cluster 6	1162.66		Spinal Cord	0
Rhombencephalon - Glyt2 Cluster 2	1090.9		Spinal Cord - 6.7FDhcrtR-Gal4 Stripe	0
Rhombencephalon - RoM3	1069.07		Spinal Cord - Dorsal Sparse Isl1 cluster	0
Ganglia - Olfactory Epithelium	1050.22		Spinal Cord - Gad1b Stripe 1	0
Rhombencephalon - MiM1	972.441		Spinal Cord - Gad1b Stripe 2	0
Spinal Cord - Dorsal Sparse Isl1 cluster	799.203		Spinal Cord - Glyt2 Stripe	0
Rhombencephalon - Spinal Backfill Vestibular Population	699.855		Spinal Cord - Isl1 stripe - motorneurons	0
Rhombencephalon - Otpb Cluster 1	630.533		Spinal Cord - Neurons with descending projections labelled by spinal backfills	0
Rhombencephalon - Gad1b Cluster 19	506.673		Spinal Cord - Neuropil Region	0
Telencephalon - Olfactory Bulb	479.09		Spinal Cord - Olig2 Stripe	0
Diencephalon - Hypothalamus Olig2 cluster	460.193		Spinal Cord - Vglut2 Stripe 1	0
Ganglia - Anterior Lateral Line Ganglion	451.3		Spinal Cord - Vglut2 Stripe 2	0
Diencephalon - Hypothamic VentroLateral VMAT cluster	449.109		Spinal Cord - Vglut2 Stripe 3	0
Ganglia - Lateral Line Neuromast SO2	438.205		Spinal Cord - Vmat2 Stripe1	0
Rhombencephalon - Small cluster of TH stained neurons	416.431		Spinal Cord - Vmat2 Stripe2	0
Rhombencephalon - Neuropil Region 2	392.631		Telencephalon - Anterior Commisure	0
Rhombencephalon - Glyt2 Cluster 14	381.042		Telencephalon - Isl1 cluster 1	0
Rhombencephalon - Glyt2 Cluster 12	342.454		Telencephalon - Isl1 cluster 2	0
Rhombencephalon - Lateral Reticular Nucleus	321.009		Telencephalon - Olfactory bulb dopaminergic neuron areas	0
Rhombencephalon - Oxtl Cluster 2 Near MC axon cap	293.612		Telencephalon - Olig2 Cluster	0
Rhombencephalon - Vmat2 Cluster 4	180.443		Telencephalon - Optic Commissure	0
Diencephalon - Torus Lateralis	92.7301		Telencephalon - Pallium	0
Ganglia - Lateral Line Neuromast N	87.7894		Telencephalon - Postoptic Commissure	0
Rhombencephalon - Otpb Cluster 5	66.8614		Telencephalon - S1181t Cluster	0
Rhombencephalon - Mauthner	50.9322		Telencephalon - Subpallial Gad1b cluster	0
Ganglia - Posterior Lateral Line Ganglia	30.1445		Telencephalon - Subpallial Otpb Cluster 2	0
Telencephalon - Olfactory bulb dopaminergic neuron areas	24.7914		Telencephalon - Subpallial Otpb strip	0
Ganglia - Trigeminal Ganglion	10.2752		Telencephalon - Subpallial Vglut2 Cluster	0
Ganglia - Facial glossopharyngeal ganglion	0		Telencephalon - Subpallial dopaminergic cluster	0
Ganglia - Lateral Line Neuromast O1	0		Telencephalon - Subpallium	0
Ganglia - Vagal Ganglia	0		Telencephalon - Telencephalic Migrated Area 4 (M4)	0
Rhombencephalon - Mauthner Cell Axon Cap	0		Telencephalon - Vglut2 rind	0
Rhombencephalon - Spiral Fiber Neuron Posterior cluster	0		Telencephalon - Vmat2 cluster	0

## Sheet: 1C. WT 10 mM PTZ over Media
INCREASED			DECREASED
ROI name	Signal in ROI		ROI name	Signal in ROI
Diencephalon - Isl1 cluster 3	54829.4		Diencephalon - Right Habenula Vglut2 Cluster	6347.11
Rhombencephalon - Gad1b Cluster 17	52354.2		Diencephalon - Left Habenula Vglut2 Cluster	2909.49
Rhombencephalon - Gad1b Cluster 1	49453.1		Diencephalon - Habenula	2864.04
Mesencephalon - Vmat2 cluster2	48636.7		Rhombencephalon - Neuropil Region 3	1264.34
Diencephalon - Hypothalamus Gad1b Cluster 2	48492.5		Telencephalon - Olfactory Bulb	1235.19
Diencephalon - Hypothalamus Vglut2 Cluster 4	47736.2		Telencephalon - Pallium	936.264
Rhombencephalon - Oxtl Cluster 1 Sparse	47524.7		Telencephalon - Vglut2 rind	853.259
Rhombencephalon - Vglut2 cluster 1	47045.1		Diencephalon - Diffuse Nucleus of the Intermediate Hypothalamus	682.904
Diencephalon - Rostral Hypothalamus	46201.3		Telencephalon -	591.348
Diencephalon - Hypothalamus s1181t Cluster	46126		Rhombencephalon - Neuropil Region 2	496.028
Diencephalon - Hypothalamus Qrfp neuron cluster	46024.3		Diencephalon - Hypothalamus Vglut2 Cluster 3	445.748
Rhombencephalon - Gad1b Cluster 2	44372		Diencephalon - Migrated Posterior Tubercular Area (M2)	432.325
Diencephalon - Otpb Cluster 4	44158.1		Diencephalon - Hypothalamus Gad1b Cluster 1	329.262
Rhombencephalon - Otpb Cluster 3	43512.5		Telencephalon - Olfactory bulb dopaminergic neuron areas	326.392
Diencephalon - Dopaminergic Cluster 1 - ventral thalamic and periventricular posterior tubercular DA neurons	43356		Rhombencephalon - Rhombomere 7	269.616
Mesencephalon - Isl1 cluster of the mesencephalic region	42773.4		Rhombencephalon - Corpus Cerebelli	184.193
Diencephalon - Hypothalamus Hcrt Neurons	42055.6		Diencephalon -	150.441
Diencephalon - Preoptic area Vglut2 cluster	41752.6		Diencephalon - Intermediate Hypothalamus	145.795
Diencephalon - Dopaminergic Cluster 6 - hypothalamus	41482.6		Rhombencephalon - Cerebellum	134.539
Diencephalon - Oxtl Cluster 4 - sparse in hypothalamus	40818.3		Rhombencephalon -	95.1939
Diencephalon - Isl1 cluster 2	40554.4		Rhombencephalon - Qrfp neuron cluster sparse	84.1363
Rhombencephalon - Neuropil Region 6	40534.7		Rhombencephalon - Cerebellum Gad1b Enriched Areas	73.6509
Diencephalon - Hypothalamus Vglut2 Cluster 5	39866.7		Rhombencephalon - Eminentia Granularis	65.1785
Rhombencephalon - Otpb Cluster 4	39609.8		Rhombencephalon - Rhombomere 1	64.4342
Diencephalon - Hypothalamus Vglut2 Cluster 1	39198.4		Ganglia - Statoacoustic Ganglion	47.5654
Diencephalon - Medial vglut2 cluster	39166.8		Rhombencephalon - Vmat2 Stripe1	44.044
Diencephalon - Isl1 cluster 1	39146		Rhombencephalon - Vglut2 Stripe 1	38.2012
Diencephalon - Hypothalamus 6.7FRhcrtR-Gal4 cluster 1	38999.7		Rhombencephalon - Rhombomere 4	36.1175
Diencephalon - Dopaminergic Cluster 2 - posterior tuberculum	38587.7		Rhombencephalon - X Vagus motorneuron cluster	34.8149
Diencephalon - Oxtl Cluster 1 in Preoptic Area	38420.6		Rhombencephalon - Gad1b Cluster 7	33.4172
Diencephalon - Preoptic Otpb Cluster	38226.8		Rhombencephalon - Rhombomere 3	31.3905
Diencephalon - Otpb Cluster 2	38217.3		Rhombencephalon - Noradrendergic neurons of the Interfascicular and Vagal areas	25.4125
Diencephalon - Hypothalamus Olig2 cluster 2	37265.9		Rhombencephalon - Olig2 enriched areas in cerebellum	24.2294
Mesencephalon - Oxtl Cluster Sparse	37146.8		Rhombencephalon - 6.7FDhcrtR-Gal4 Cluster 5	19.7302
Diencephalon - Anterior preoptic dopaminergic cluster	37114.3		Telencephalon - Subpallium	17.1567
Rhombencephalon - RoM1	36935.5		Telencephalon - Subpallial Gad1b cluster	17.0045
Diencephalon - Hypothalamus - Intermediate Hypothalamus Neural Cluster	36694		Rhombencephalon - Cerebellar Neuropil 1	13.2926
Diencephalon - Otpb Cluster 3	36125.4		Rhombencephalon - Rhombomere 2	7.7355
Diencephalon - Oxtl Cluster 3	36101.1		Rhombencephalon - Rhombomere 6	6.5085
Rhombencephalon - MiV2	36052.5		Spinal Cord - Neurons with descending projections labelled by spinal backfills	5.1309
Rhombencephalon - Isl1 Cluster 1	35988.9		Telencephalon - Telencephalic Migrated Area 4 (M4)	2.3839
Diencephalon - Posterior Tuberculum	35755		Rhombencephalon - Valvula Cerebelli	2.2826
Diencephalon - Dopaminergic Cluster 4/5 - posterior tuberculum and hypothalamus	35450.7		Rhombencephalon - Cerebelluar-Vglut2 enriched areas	2.0935
Diencephalon - Otpb Cluster 1	35212.2		Rhombencephalon - Medial Vestibular Nucleus	1.5585
Rhombencephalon - Raphe - Superior	34770		Mesencephalon - Torus Semicircularis	1.4953
Diencephalon - Preoptic area posterior dopaminergic cluster	34372.1		Mesencephalon - Tectum Stratum Periventriculare	1.0504
Mesencephalon - Otpb Cluster	33823		Mesencephalon -	1.0066
Rhombencephalon - Interpeduncular Nucleus	33007.4		Rhombencephalon - Neuropil Region 5	0.56705
Rhombencephalon - Gad1b Cluster 10	32727.7		Spinal Cord - Neuropil Region	0.47976
Rhombencephalon - Anterior Cluster of nV Trigeminal Motorneurons	32693		Rhombencephalon - Rhombomere 5	0.23326
Rhombencephalon - Isl1 Cluster 2	32624.5		Diencephalon - Anterior group of the posterior tubercular vmat2 neurons	0
Rhombencephalon - Gad1b Cluster 8	32052.5		Diencephalon - Anterior preoptic dopaminergic cluster	0
Diencephalon - Postoptic Commissure	31289.9		Diencephalon - Anterior pretectum cluster of vmat2 Neurons	0
Rhombencephalon - Oculomotor Nucleus nIV	31274		Diencephalon - Caudal Hypothalamus	0
Diencephalon - Preoptic Area	30682.9		Diencephalon - Dopaminergic Cluster 1 - ventral thalamic and periventricular posterior tubercular DA neurons	0
Mesencephalon - Tegmentum	30555.6		Diencephalon - Dopaminergic Cluster 2 - posterior tuberculum	0
Rhombencephalon - MiV1	30098.3		Diencephalon - Dopaminergic Cluster 3 - hypothalamus	0
Rhombencephalon - Gad1b Cluster 16	29833.2		Diencephalon - Dopaminergic Cluster 4/5 - posterior tuberculum and hypothalamus	0
Rhombencephalon - Glyt2 Cluster 8	29815.8		Diencephalon - Dopaminergic Cluster 6 - hypothalamus	0
Mesencephalon - Vmat2 cluster of paraventricular organ	29753.1		Diencephalon - Dopaminergic Cluster 7 - Caudal Hypothalamus	0
Mesencephalon - Sparse 6.7FRhcrtR cluster	29731.3		Diencephalon - Dorsal Thalamus	0
Diencephalon - Oxtl Cluster 5	28881.5		Diencephalon - Eminentia Thalami	0
Telencephalon - Isl1 cluster 1	28770.5		Diencephalon - Hypothalamus - Caudal Hypothalamus Neural Cluster	0
Rhombencephalon - Gad1b Cluster 4	28678.1		Diencephalon - Hypothalamus - Intermediate Hypothalamus Neural Cluster	0
Diencephalon - Olig2 Band	28614.8		Diencephalon - Hypothalamus 6.7FRhcrtR-Gal4 cluster 1	0
Diencephalon - Anterior group of the posterior tubercular vmat2 neurons	28601.4		Diencephalon - Hypothalamus 6.7FRhcrtR-Gal4 cluster 2	0
Rhombencephalon - MiR1	28598.8		Diencephalon - Hypothalamus Gad1b Cluster 2	0
Telencephalon - S1181t Cluster	28525.7		Diencephalon - Hypothalamus Gad1b Cluster 3 Sparse	0
Rhombencephalon - Glyt2 Stripe 3	28279.5		Diencephalon - Hypothalamus Hcrt Neurons	0
Diencephalon - Ventral Thalamus	28266.8		Diencephalon - Hypothalamus Olig2 cluster	0
Rhombencephalon - RoV3	28006		Diencephalon - Hypothalamus Olig2 cluster 2	0
Rhombencephalon - Glyt2 Cluster 10	27953.3		Diencephalon - Hypothalamus Qrfp neuron cluster	0
Mesencephalon - NucMLF (nucleus of the medial longitudinal fascicle)	27903.8		Diencephalon - Hypothalamus Vglut2 Cluster 1	0
Spinal Cord - Vglut2 Stripe 2	27656		Diencephalon - Hypothalamus Vglut2 Cluster 2	0
Diencephalon - Oxtl Cluster 2	27422.5		Diencephalon - Hypothalamus Vglut2 Cluster 4	0
Rhombencephalon - MiR2	27421.4		Diencephalon - Hypothalamus Vglut2 Cluster 5	0
Rhombencephalon - Gad1b Cluster 3	27326		Diencephalon - Hypothalamus Vglut2 Cluster 6	0
Rhombencephalon - 6.7FDhcrtR-Gal4 Cluster 3	27114.9		Diencephalon - Hypothalamus s1181t Cluster	0
Mesencephalon - Oculomotor Nucleus nIII	27047.8		Diencephalon - Hypothamic VentroLateral VMAT cluster	0
Rhombencephalon - CaV	26928.7		Diencephalon - Isl1 cluster 1	0
Telencephalon - Postoptic Commissure	26542.2		Diencephalon - Isl1 cluster 2	0
Rhombencephalon - Vmat2 Cluster 5	26350.8		Diencephalon - Isl1 cluster 3	0
Diencephalon - Retinal Arborization Field 2 (AF2- Approximate Location)	26214.2		Diencephalon - Medial vglut2 cluster	0
Rhombencephalon - Glyt2 Cluster 7	26206.7		Diencephalon - Migrated Area of the Pretectum (M1)	0
Rhombencephalon - RoL-R1	25873.2		Diencephalon - Olig2 Band	0
Rhombencephalon - MiM1	25864.3		Diencephalon - Olig2 Band 2	0
Rhombencephalon - Gad1b Cluster 9	25455.3		Diencephalon - Optic Chiasm	0
Rhombencephalon - Ptf1a Cluster 1	25255.7		Diencephalon - Otpb Cluster 1	0
Rhombencephalon - Area Postrema	25143.5		Diencephalon - Otpb Cluster 2	0
Rhombencephalon - Glyt2 Cluster 9	24767.1		Diencephalon - Otpb Cluster 3	0
Telencephalon - Subpallial Otpb Cluster 2	24553		Diencephalon - Otpb Cluster 4	0
Diencephalon - Hypothalamus 6.7FRhcrtR-Gal4 cluster 2	24500		Diencephalon - Oxtl Cluster 1 in Preoptic Area	0
Diencephalon - Retinal Arborization Field 6 (AF6)	24247.4		Diencephalon - Oxtl Cluster 2	0
Telencephalon - Subpallial Vglut2 Cluster	23902.2		Diencephalon - Oxtl Cluster 3	0
Diencephalon - Retinal Arborization Field 5 (AF5)	23832.9		Diencephalon - Oxtl Cluster 4 - sparse in hypothalamus	0
Rhombencephalon - Vglut2 Stripe 3	23743.4		Diencephalon - Oxtl Cluster 5	0
Rhombencephalon - Caudal Ventral Cluster Labelled by Spinal Backfills	23601		Diencephalon - Pineal	0
Rhombencephalon - Otpb Cluster 6	23583.8		Diencephalon - Pineal Vmat2 cluster	0
Rhombencephalon - Gad1b Cluster 11	23576.7		Diencephalon - Pituitary	0
Mesencephalon - Ptf1a Cluster	23565.3		Diencephalon - Posterior Tuberculum	0
Mesencephalon - Medial Tectal Band	23408.8		Diencephalon - Postoptic Commissure	0
Rhombencephalon - 6.7FDhcrtR-Gal4 Cluster 4	23301		Diencephalon - Preoptic Area	0
Diencephalon - Retinal Arborization Field 1 (AF1- Approximate Location)	23046.6		Diencephalon - Preoptic Otpb Cluster	0
Telencephalon - Olig2 Cluster	22998.5		Diencephalon - Preoptic area Vglut2 cluster	0
Diencephalon - Retinal Arborization Field 3 (AF3)	22936.6		Diencephalon - Preoptic area posterior dopaminergic cluster	0
Rhombencephalon - CaD	22399.1		Diencephalon - Pretectal Gad1b Cluster	0
Diencephalon - Pretectum	22364.8		Diencephalon - Pretectal dopaminergic cluster	0
Rhombencephalon - RoM2	22022.3		Diencephalon - Pretectum	0
Diencephalon - Olig2 Band 2	21751.6		Diencephalon - Retinal Arborization Field 1 (AF1- Approximate Location)	0
Rhombencephalon - Vglut2 cluster 3	21743.8		Diencephalon - Retinal Arborization Field 2 (AF2- Approximate Location)	0
Diencephalon -	21605		Diencephalon - Retinal Arborization Field 3 (AF3)	0
Rhombencephalon - Raphe - Inferior	21514		Diencephalon - Retinal Arborization Field 4 (AF4)	0
Rhombencephalon - Gad1b Cluster 12	20992		Diencephalon - Retinal Arborization Field 5 (AF5)	0
Rhombencephalon - Gad1b Stripe 1	20875.8		Diencephalon - Retinal Arborization Field 6 (AF6)	0
Diencephalon - Migrated Area of the Pretectum (M1)	20832		Diencephalon - Rostral Hypothalamus	0
Diencephalon - Anterior pretectum cluster of vmat2 Neurons	20776.5		Diencephalon - Torus Lateralis	0
Diencephalon - Dopaminergic Cluster 7 - Caudal Hypothalamus	20535.7		Diencephalon - Ventral Thalamus	0
Rhombencephalon - Gad1b Stripe 3	20111.9		Ganglia - Anterior Lateral Line Ganglion	0
Rhombencephalon - Gad1b Cluster 18	20103.7		Ganglia - Facial Sensory Ganglion	0
Telencephalon - Subpallium	20057.1		Ganglia - Facial glossopharyngeal ganglion	0
Rhombencephalon - Vglut2 Stripe 4	19987		Ganglia - Lateral Line Neuromast D1	0
Telencephalon - Anterior Commisure	19962.2		Ganglia - Lateral Line Neuromast D2	0
Diencephalon - Dorsal Thalamus	19921.6		Ganglia - Lateral Line Neuromast N	0
Spinal Cord - Isl1 stripe - motorneurons	19772.7		Ganglia - Lateral Line Neuromast O1	0
Rhombencephalon - MiT	19709.3		Ganglia - Lateral Line Neuromast OC1	0
Rhombencephalon - Rhombomere 2	19467.6		Ganglia - Lateral Line Neuromast SO1	0
Rhombencephalon - Neuropil Region 5	19386.4		Ganglia - Lateral Line Neuromast SO2	0
Diencephalon - Eminentia Thalami	19369.3		Ganglia - Lateral Line Neuromast SO3	0
Diencephalon - Pretectal dopaminergic cluster	19326		Ganglia - Olfactory Epithelium	0
Rhombencephalon - MiD2	19148.5		Ganglia - Posterior Lateral Line Ganglia	0
Rhombencephalon - Vglut2 cluster 4	18869		Ganglia - Trigeminal Ganglion	0
Rhombencephalon - Rhombomere 1	18761.3		Ganglia - Vagal Ganglia	0
Mesencephalon - Retinal Arborization Field 7 (AF7)	18556.3		Mesencephalon - Isl1 cluster of the mesencephalic region	0
Spinal Cord - Olig2 Stripe	18345.3		Mesencephalon - Medial Tectal Band	0
Spinal Cord - Gad1b Stripe 1	18094.1		Mesencephalon - NucMLF (nucleus of the medial longitudinal fascicle)	0
Rhombencephalon - Valvula Cerebelli	17903.5		Mesencephalon - Oculomotor Nucleus nIII	0
Mesencephalon - Retinal Arborization Field 8 (AF8)	17892.5		Mesencephalon - Otpb Cluster	0
Rhombencephalon - Glyt2 Cluster 6	17771.2		Mesencephalon - Oxtl Cluster Sparse	0
Rhombencephalon - Cerebelluar-Vglut2 enriched areas	17521.6		Mesencephalon - Ptf1a Cluster	0
Mesencephalon -	17471.7		Mesencephalon - Retinal Arborization Field 7 (AF7)	0
Telencephalon - Isl1 cluster 2	17094.7		Mesencephalon - Retinal Arborization Field 8 (AF8)	0
Rhombencephalon - Locus Coreuleus	16958.1		Mesencephalon - Retinal Arborization Field 9 (AF9)	0
Rhombencephalon - Glyt2 Stripe 1	16903.4		Mesencephalon - Sparse 6.7FRhcrtR cluster	0
Telencephalon - Subpallial Gad1b cluster	16896		Mesencephalon - Tecum Neuropil	0
Mesencephalon - Tectum Stratum Periventriculare	16817.1		Mesencephalon - Tegmentum	0
Rhombencephalon - RoM3	16493.8		Mesencephalon - Torus Longitudinalis	0
Rhombencephalon - Spiral Fiber Neuron Anterior cluster	16377.2		Mesencephalon - Vglut2 cluster 1	0
Rhombencephalon - 6.7FDhcrtR-Gal4 Cluster 2 Sparse	16351.4		Mesencephalon - Vmat2 cluster of paraventricular organ	0
Mesencephalon - Torus Semicircularis	16238.4		Mesencephalon - Vmat2 cluster2	0
Rhombencephalon - Gad1b Stripe 2	16194.6		Rhombencephalon - 6.7FDhcrtR-Gal4 Cluster 1	0
Rhombencephalon - Otpb Cluster 2 - locus coeruleus	16167.9		Rhombencephalon - 6.7FDhcrtR-Gal4 Cluster 2 Sparse	0
Rhombencephalon - Rhombomere 3	15907.2		Rhombencephalon - 6.7FDhcrtR-Gal4 Cluster 3	0
Diencephalon - Caudal Hypothalamus	15540.4		Rhombencephalon - 6.7FDhcrtR-Gal4 Cluster 4	0
Rhombencephalon - Olig2 Stripe	15208.6		Rhombencephalon - 6.7FDhcrtR-Gal4 Stripe 1	0
Diencephalon - Hypothalamus - Caudal Hypothalamus Neural Cluster	15204.8		Rhombencephalon - 6.7FDhcrtR-Gal4 Stripe 2	0
Rhombencephalon - Inferior Olive	15188.9		Rhombencephalon - 6.7FDhcrtR-Gal4 Stripe 3	0
Rhombencephalon - Glyt2 Cluster 1	15150.8		Rhombencephalon - 6.7FDhcrtR-Gal4 Stripe 4	0
Diencephalon - Intermediate Hypothalamus	15070.9		Rhombencephalon - Anterior Cluster of nV Trigeminal Motorneurons	0
Ganglia - Lateral Line Neuromast OC1	14812.2		Rhombencephalon - Area Postrema	0
Rhombencephalon -	14227.8		Rhombencephalon - CaD	0
Mesencephalon - Tecum Neuropil	13853.8		Rhombencephalon - CaV	0
Diencephalon - Dopaminergic Cluster 3 - hypothalamus	13728.7		Rhombencephalon - Caudal Ventral Cluster Labelled by Spinal Backfills	0
Rhombencephalon - Rhombomere 5	13673.8		Rhombencephalon - Gad1b Cluster 1	0
Diencephalon - Retinal Arborization Field 4 (AF4)	13577.5		Rhombencephalon - Gad1b Cluster 10	0
Rhombencephalon - 6.7FDhcrtR-Gal4 Stripe 3	12880.6		Rhombencephalon - Gad1b Cluster 11	0
Mesencephalon - Retinal Arborization Field 9 (AF9)	12795		Rhombencephalon - Gad1b Cluster 12	0
Rhombencephalon - Isl1 Cluster 3	12712.8		Rhombencephalon - Gad1b Cluster 13	0
Mesencephalon - Vglut2 cluster 1	12531.5		Rhombencephalon - Gad1b Cluster 14	0
Ganglia - Olfactory Epithelium	12296.7		Rhombencephalon - Gad1b Cluster 15	0
Diencephalon - Pretectal Gad1b Cluster	12029.2		Rhombencephalon - Gad1b Cluster 16	0
Rhombencephalon - 6.7FDhcrtR-Gal4 Stripe 1	12002		Rhombencephalon - Gad1b Cluster 17	0
Rhombencephalon - Rhombomere 4	11612.9		Rhombencephalon - Gad1b Cluster 18	0
Spinal Cord - Vglut2 Stripe 3	11374.8		Rhombencephalon - Gad1b Cluster 19	0
Spinal Cord - 6.7FDhcrtR-Gal4 Stripe	11367.5		Rhombencephalon - Gad1b Cluster 2	0
Rhombencephalon - Oxtl Cluster 2 Near MC axon cap	11282.9		Rhombencephalon - Gad1b Cluster 20	0
Rhombencephalon - Cerebellar Neuropil 1	11100		Rhombencephalon - Gad1b Cluster 3	0
Spinal Cord - Neuropil Region	11090.2		Rhombencephalon - Gad1b Cluster 4	0
Spinal Cord - Neurons with descending projections labelled by spinal backfills	11019.9		Rhombencephalon - Gad1b Cluster 5	0
Diencephalon - Pituitary	10973.7		Rhombencephalon - Gad1b Cluster 6	0
Rhombencephalon - RoL3	10925.1		Rhombencephalon - Gad1b Cluster 8	0
Spinal Cord - Gad1b Stripe 2	10747.6		Rhombencephalon - Gad1b Cluster 9	0
Rhombencephalon - VII Facial Motor and octavolateralis efferent neurons	10521.1		Rhombencephalon - Gad1b Stripe 1	0
Spinal Cord	10188.3		Rhombencephalon - Gad1b Stripe 2	0
Telencephalon -	9996.34		Rhombencephalon - Gad1b Stripe 3	0
Rhombencephalon - Rhombomere 7	9826.04		Rhombencephalon - Glyt2 Cluster 1	0
Diencephalon - Migrated Posterior Tubercular Area (M2)	9790		Rhombencephalon - Glyt2 Cluster 10	0
Rhombencephalon - Olig2 Cluster	9589.17		Rhombencephalon - Glyt2 Cluster 11	0
Rhombencephalon - Gad1b Cluster 5	9432.31		Rhombencephalon - Glyt2 Cluster 12	0
Rhombencephalon - Ventrolateral population of serotonergic neurons	9371.13		Rhombencephalon - Glyt2 Cluster 13	0
Rhombencephalon - Rhombomere 6	9243.85		Rhombencephalon - Glyt2 Cluster 14	0
Rhombencephalon - Gad1b Cluster 13	9231.55		Rhombencephalon - Glyt2 Cluster 2	0
Rhombencephalon - Vmat2 Cluster 3	9170.08		Rhombencephalon - Glyt2 Cluster 3	0
Rhombencephalon - Ptf1a Stripe	9146.2		Rhombencephalon - Glyt2 Cluster 4	0
Rhombencephalon - Glyt2 Cluster 5	8905.29		Rhombencephalon - Glyt2 Cluster 5	0
Rhombencephalon - Isl1 Stripe 1	8555.13		Rhombencephalon - Glyt2 Cluster 6	0
Rhombencephalon - Cerebellum	8035.72		Rhombencephalon - Glyt2 Cluster 7	0
Telencephalon - Optic Commissure	7920.82		Rhombencephalon - Glyt2 Cluster 8	0
Diencephalon - Hypothalamus Vglut2 Cluster 2	7840.76		Rhombencephalon - Glyt2 Cluster 9	0
Rhombencephalon - Corpus Cerebelli	7580.36		Rhombencephalon - Glyt2 Stripe 1	0
Spinal Cord - Vmat2 Stripe2	7177.87		Rhombencephalon - Glyt2 Stripe 2	0
Rhombencephalon - Vmat2 Stripe3	6998.31		Rhombencephalon - Glyt2 Stripe 3	0
Rhombencephalon - Neuropil Region 4	6880.37		Rhombencephalon - Inferior Olive	0
Rhombencephalon - Olig2 enriched areas in cerebellum	6634.31		Rhombencephalon - Interpeduncular Nucleus	0
Ganglia - Lateral Line Neuromast D2	6553.65		Rhombencephalon - Isl1 Cluster 1	0
Rhombencephalon - Glyt2 Stripe 2	6416.38		Rhombencephalon - Isl1 Cluster 2	0
Rhombencephalon - Glyt2 Cluster 11	6383.23		Rhombencephalon - Isl1 Cluster 3	0
Diencephalon - Hypothalamus Gad1b Cluster 1	6231.85		Rhombencephalon - Isl1 Stripe 1	0
Rhombencephalon - Glyt2 Cluster 13	6138.16		Rhombencephalon - Lateral Reticular Nucleus	0
Rhombencephalon - RoL2	6017.91		Rhombencephalon - Lobus caudalis cerebelli	0
Rhombencephalon - Medial Vestibular Nucleus	5961.28		Rhombencephalon - Locus Coreuleus	0
Spinal Cord - Glyt2 Stripe	5750.74		Rhombencephalon - Mauthner	0
Rhombencephalon - Otpb Cluster 5	5569.75		Rhombencephalon - Mauthner Cell Axon Cap	0
Telencephalon - Pallium	5451.8		Rhombencephalon - MiD2	0
Telencephalon - Vglut2 rind	5334.18		Rhombencephalon - MiD3	0
Rhombencephalon - Otpb Cluster 1	5323.28		Rhombencephalon - MiM1	0
Rhombencephalon - X Vagus motorneuron cluster	5085.3		Rhombencephalon - MiR1	0
Rhombencephalon - Mauthner	5043.36		Rhombencephalon - MiR2	0
Rhombencephalon - MiD3	4732.82		Rhombencephalon - MiT	0
Telencephalon - Subpallial Otpb strip	4642.48		Rhombencephalon - MiV1	0
Rhombencephalon - Vglut2 Stripe 2	4611.94		Rhombencephalon - MiV2	0
Rhombencephalon - Gad1b Cluster 7	4599.43		Rhombencephalon - Neuropil Region 4	0
Diencephalon - Optic Chiasm	4577.96		Rhombencephalon - Neuropil Region 6	0
Rhombencephalon - Spiral Fiber Neuron Posterior cluster	4475.4		Rhombencephalon - Oculomotor Nucleus nIV	0
Rhombencephalon - S1181t Cluster	4474.34		Rhombencephalon - Olig2 Cluster	0
Rhombencephalon - Neuropil Region 3	4426.07		Rhombencephalon - Olig2 Stripe	0
Rhombencephalon - Eminentia Granularis	4387.37		Rhombencephalon - Otpb Cluster 1	0
Rhombencephalon - 6.7FDhcrtR-Gal4 Cluster 1	4067.4		Rhombencephalon - Otpb Cluster 2 - locus coeruleus	0
Rhombencephalon - Posterior Cluster of nV Trigeminal Motorneurons	3971.23		Rhombencephalon - Otpb Cluster 3	0
Rhombencephalon - Cerebellum Gad1b Enriched Areas	3854.03		Rhombencephalon - Otpb Cluster 4	0
Telencephalon - Vmat2 cluster	3821.96		Rhombencephalon - Otpb Cluster 5	0
Ganglia - Statoacoustic Ganglion	3815.93		Rhombencephalon - Otpb Cluster 6	0
Rhombencephalon - Gad1b Cluster 6	3744.72		Rhombencephalon - Oxtl Cluster 1 Sparse	0
Rhombencephalon - Glyt2 Cluster 4	3723.07		Rhombencephalon - Oxtl Cluster 2 Near MC axon cap	0
Rhombencephalon - Vmat2 Stripe1	3247.35		Rhombencephalon - Posterior Cluster of nV Trigeminal Motorneurons	0
Rhombencephalon - VII' Facial Motor and octavolateralis efferent neurons	3073.05		Rhombencephalon - Ptf1a Cluster 1	0
Rhombencephalon - Vmat2 Cluster 1	2914.4		Rhombencephalon - Ptf1a Stripe	0
Spinal Cord - Vmat2 Stripe1	2661.21		Rhombencephalon - Raphe - Inferior	0
Spinal Cord - Vglut2 Stripe 1	2147.69		Rhombencephalon - Raphe - Superior	0
Rhombencephalon - Gad1b Cluster 20	2144.7		Rhombencephalon - RoL-R1	0
Rhombencephalon - Vglut2 cluster 2	1987.61		Rhombencephalon - RoL2	0
Diencephalon - Pineal Vmat2 cluster	1942.8		Rhombencephalon - RoL3	0
Telencephalon - Telencephalic Migrated Area 4 (M4)	1890.9		Rhombencephalon - RoM1	0
Rhombencephalon - 6.7FDhcrtR-Gal4 Stripe 2	1543.68		Rhombencephalon - RoM2	0
Diencephalon - Habenula	1509.35		Rhombencephalon - RoM3	0
Rhombencephalon - 6.7FDhcrtR-Gal4 Cluster 5	1508.66		Rhombencephalon - RoV3	0
Rhombencephalon - Noradrendergic neurons of the Interfascicular and Vagal areas	1387.48		Rhombencephalon - S1181t Cluster	0
Rhombencephalon - Tangential Vestibular Nucleus	1358.54		Rhombencephalon - Small cluster of TH stained neurons	0
Diencephalon - Hypothalamus Gad1b Cluster 3 Sparse	1205.18		Rhombencephalon - Spinal Backfill Vestibular Population	0
Spinal Cord - Dorsal Sparse Isl1 cluster	1104.13		Rhombencephalon - Spiral Fiber Neuron Anterior cluster	0
Rhombencephalon - Glyt2 Cluster 14	1075.9		Rhombencephalon - Spiral Fiber Neuron Posterior cluster	0
Ganglia - Lateral Line Neuromast D1	1022.55		Rhombencephalon - Tangential Vestibular Nucleus	0
Telencephalon - Subpallial dopaminergic cluster	974.162		Rhombencephalon - VII Facial Motor and octavolateralis efferent neurons	0
Diencephalon - Diffuse Nucleus of the Intermediate Hypothalamus	937.044		Rhombencephalon - VII' Facial Motor and octavolateralis efferent neurons	0
Rhombencephalon - Lateral Reticular Nucleus	889.493		Rhombencephalon - Ventrolateral population of serotonergic neurons	0
Rhombencephalon - Vglut2 Stripe 1	794.894		Rhombencephalon - Vglut2 Stripe 2	0
Rhombencephalon - Spinal Backfill Vestibular Population	784.02		Rhombencephalon - Vglut2 Stripe 3	0
Diencephalon - Hypothalamus Vglut2 Cluster 3	745.072		Rhombencephalon - Vglut2 Stripe 4	0
Rhombencephalon - Vmat2 Stripe2	684.681		Rhombencephalon - Vglut2 cluster 1	0
Rhombencephalon - 6.7FDhcrtR-Gal4 Stripe 4	669.056		Rhombencephalon - Vglut2 cluster 2	0
Rhombencephalon - Vmat2 Cluster 4	662.651		Rhombencephalon - Vglut2 cluster 3	0
Rhombencephalon - Gad1b Cluster 14	652.76		Rhombencephalon - Vglut2 cluster 4	0
Diencephalon - Pineal	649.888		Rhombencephalon - Vmat2 Cluster 1	0
Rhombencephalon - Gad1b Cluster 15	642.511		Rhombencephalon - Vmat2 Cluster 2	0
Rhombencephalon - Mauthner Cell Axon Cap	633.24		Rhombencephalon - Vmat2 Cluster 3	0
Mesencephalon - Torus Longitudinalis	598.059		Rhombencephalon - Vmat2 Cluster 4	0
Ganglia - Lateral Line Neuromast SO1	589.203		Rhombencephalon - Vmat2 Cluster 5	0
Diencephalon - Left Habenula Vglut2 Cluster	561.092		Rhombencephalon - Vmat2 Stripe2	0
Telencephalon - Olfactory Bulb	467.828		Rhombencephalon - Vmat2 Stripe3	0
Ganglia - Facial Sensory Ganglion	354.441		Spinal Cord	0
Rhombencephalon - Neuropil Region 2	270.428		Spinal Cord - 6.7FDhcrtR-Gal4 Stripe	0
Rhombencephalon - Gad1b Cluster 19	177.441		Spinal Cord - Dorsal Sparse Isl1 cluster	0
Rhombencephalon - Lobus caudalis cerebelli	114.799		Spinal Cord - Gad1b Stripe 1	0
Diencephalon - Hypothamic VentroLateral VMAT cluster	59.2512		Spinal Cord - Gad1b Stripe 2	0
Ganglia - Lateral Line Neuromast N	46.5121		Spinal Cord - Glyt2 Stripe	0
Diencephalon - Right Habenula Vglut2 Cluster	44.4662		Spinal Cord - Isl1 stripe - motorneurons	0
Ganglia - Anterior Lateral Line Ganglion	38.586		Spinal Cord - Olig2 Stripe	0
Ganglia - Lateral Line Neuromast SO3	28.9196		Spinal Cord - Vglut2 Stripe 1	0
Diencephalon - Hypothalamus Vglut2 Cluster 6	28.4274		Spinal Cord - Vglut2 Stripe 2	0
Diencephalon - Hypothalamus Olig2 cluster	0		Spinal Cord - Vglut2 Stripe 3	0
Diencephalon - Torus Lateralis	0		Spinal Cord - Vmat2 Stripe1	0
Ganglia - Facial glossopharyngeal ganglion	0		Spinal Cord - Vmat2 Stripe2	0
Ganglia - Lateral Line Neuromast O1	0		Telencephalon - Anterior Commisure	0
Ganglia - Lateral Line Neuromast SO2	0		Telencephalon - Isl1 cluster 1	0
Ganglia - Posterior Lateral Line Ganglia	0		Telencephalon - Isl1 cluster 2	0
Ganglia - Trigeminal Ganglion	0		Telencephalon - Olig2 Cluster	0
Ganglia - Vagal Ganglia	0		Telencephalon - Optic Commissure	0
Rhombencephalon - Glyt2 Cluster 12	0		Telencephalon - Postoptic Commissure	0
Rhombencephalon - Glyt2 Cluster 2	0		Telencephalon - S1181t Cluster	0
Rhombencephalon - Glyt2 Cluster 3	0		Telencephalon - Subpallial Otpb Cluster 2	0
Rhombencephalon - Qrfp neuron cluster sparse	0		Telencephalon - Subpallial Otpb strip	0
Rhombencephalon - Small cluster of TH stained neurons	0		Telencephalon - Subpallial Vglut2 Cluster	0
Rhombencephalon - Vmat2 Cluster 2	0		Telencephalon - Subpallial dopaminergic cluster	0
Telencephalon - Olfactory bulb dopaminergic neuron areas	0		Telencephalon - Vmat2 cluster	0

## Sheet: 1D. WT 20 mM PTZ over Media
INCREASED			DECREASED
ROI name	Signal in ROI		ROI name	Signal in ROI
Rhombencephalon - Area Postrema	57587.3		Telencephalon - Pallium	12680.2
Rhombencephalon - Gad1b Cluster 17	53181.1		Diencephalon - Right Habenula Vglut2 Cluster	11263.5
Rhombencephalon - Vglut2 cluster 1	50022.4		Telencephalon - Telencephalic Migrated Area 4 (M4)	9933.42
Rhombencephalon - Gad1b Cluster 1	48887.8		Telencephalon - Vglut2 rind	9706.84
Rhombencephalon - Otpb Cluster 3	47577.5		Telencephalon -	6602
Diencephalon - Isl1 cluster 3	46125.6		Telencephalon - Olfactory Bulb	5638.92
Rhombencephalon - Oxtl Cluster 1 Sparse	45784.5		Telencephalon - Subpallial dopaminergic cluster	5575.25
Rhombencephalon - Isl1 Cluster 2	45777.1		Diencephalon - Habenula	5527.19
Diencephalon - Rostral Hypothalamus	45549.8		Diencephalon - Left Habenula Vglut2 Cluster	5300.38
Rhombencephalon - Otpb Cluster 4	45153.6		Telencephalon - Vmat2 cluster	4658.35
Diencephalon - Hypothalamus Gad1b Cluster 2	44480.2		Rhombencephalon - Glyt2 Cluster 2	4063.93
Rhombencephalon - Gad1b Cluster 2	44010.4		Diencephalon - Hypothalamus Gad1b Cluster 1	3482.93
Diencephalon - Hypothalamus Vglut2 Cluster 4	43816.6		Diencephalon - Migrated Posterior Tubercular Area (M2)	2298.55
Rhombencephalon - Neuropil Region 6	42937.9		Diencephalon - Diffuse Nucleus of the Intermediate Hypothalamus	1903.9
Diencephalon - Hypothalamus Vglut2 Cluster 1	42429.8		Rhombencephalon - Gad1b Cluster 7	1481.3
Diencephalon - Hypothalamus Qrfp neuron cluster	42070.5		Rhombencephalon - Vmat2 Cluster 4	1296.87
Diencephalon - Oxtl Cluster 4 - sparse in hypothalamus	41676.9		Rhombencephalon - Eminentia Granularis	1156.45
Diencephalon - Hypothalamus Vglut2 Cluster 5	41597.2		Rhombencephalon - Lobus caudalis cerebelli	1155.85
Diencephalon - Hypothalamus s1181t Cluster	41426.4		Rhombencephalon - Neuropil Region 2	1020.87
Diencephalon - Otpb Cluster 4	41040.4		Mesencephalon - Torus Longitudinalis	1016.43
Diencephalon - Dopaminergic Cluster 6 - hypothalamus	39538.5		Rhombencephalon - Cerebellum	959.205
Mesencephalon - Oxtl Cluster Sparse	38582.8		Rhombencephalon - Corpus Cerebelli	893.397
Diencephalon - Preoptic area Vglut2 cluster	37987.8		Diencephalon - Hypothalamus Vglut2 Cluster 3	645.745
Rhombencephalon - RoM1	36715.6		Diencephalon - Intermediate Hypothalamus	620.549
Diencephalon - Hypothalamus Olig2 cluster 2	35658.9		Telencephalon - Subpallial Gad1b cluster	572.523
Mesencephalon - Isl1 cluster of the mesencephalic region	35619.8		Telencephalon - Subpallium	521.745
Rhombencephalon - Isl1 Cluster 1	35533.4		Rhombencephalon - Qrfp neuron cluster sparse	464.949
Diencephalon - Hypothalamus 6.7FRhcrtR-Gal4 cluster 1	35179		Rhombencephalon - Rhombomere 1	463.642
Diencephalon - Dopaminergic Cluster 2 - posterior tuberculum	34781.4		Rhombencephalon - Cerebellum Gad1b Enriched Areas	420.201
Rhombencephalon - Raphe - Superior	34706.4		Diencephalon -	396.755
Mesencephalon - Sparse 6.7FRhcrtR cluster	34316.4		Telencephalon - Olfactory bulb dopaminergic neuron areas	395.163
Ganglia - Lateral Line Neuromast OC1	34221.8		Rhombencephalon - Cerebellar Neuropil 1	391.965
Diencephalon - Dopaminergic Cluster 4/5 - posterior tuberculum and hypothalamus	33416.5		Diencephalon - Eminentia Thalami	376.121
Diencephalon - Isl1 cluster 2	32698.5		Rhombencephalon - Olig2 enriched areas in cerebellum	346.559
Ganglia - Lateral Line Neuromast D2	32122.6		Rhombencephalon - Neuropil Region 3	295.917
Diencephalon - Medial vglut2 cluster	31906.9		Rhombencephalon - Medial Vestibular Nucleus	208.845
Rhombencephalon - MiV2	31895.4		Rhombencephalon - 6.7FDhcrtR-Gal4 Cluster 5	199.187
Mesencephalon - Vmat2 cluster2	31615.4		Rhombencephalon -	180.727
Diencephalon - Otpb Cluster 1	31370.3		Diencephalon - Hypothalamus Olig2 cluster	160.163
Diencephalon - Isl1 cluster 1	31159.4		Rhombencephalon - 6.7FDhcrtR-Gal4 Stripe 2	147.464
Telencephalon - Subpallial Vglut2 Cluster	30989.5		Rhombencephalon - Vmat2 Stripe1	143.656
Mesencephalon - Otpb Cluster	30967.1		Rhombencephalon - Rhombomere 6	126.786
Diencephalon - Dopaminergic Cluster 1 - ventral thalamic and periventricular posterior tubercular DA neurons	30758.4		Rhombencephalon - Rhombomere 4	126.089
Diencephalon - Hypothalamus - Intermediate Hypothalamus Neural Cluster	30529.8		Rhombencephalon - Rhombomere 7	125.019
Rhombencephalon - MiV1	30263.2		Ganglia - Statoacoustic Ganglion	107.334
Diencephalon - Oxtl Cluster 1 in Preoptic Area	30123.8		Rhombencephalon - Neuropil Region 4	104.594
Diencephalon - Oxtl Cluster 3	30010.5		Telencephalon - Anterior Commisure	87.6422
Diencephalon - Otpb Cluster 3	29430.2		Rhombencephalon - Cerebelluar-Vglut2 enriched areas	84.0103
Diencephalon - Posterior Tuberculum	29146.5		Mesencephalon - Torus Semicircularis	76.5692
Rhombencephalon - Gad1b Cluster 8	28996.7		Rhombencephalon - Vglut2 Stripe 1	67.2191
Mesencephalon - Tegmentum	28978.7		Rhombencephalon - 6.7FDhcrtR-Gal4 Stripe 1	64.1173
Rhombencephalon - Anterior Cluster of nV Trigeminal Motorneurons	28788.3		Ganglia - Olfactory Epithelium	57.5527
Rhombencephalon - Oculomotor Nucleus nIV	28714.3		Diencephalon - Olig2 Band 2	56.74
Diencephalon - Hypothalamus Hcrt Neurons	28387.8		Ganglia - Facial Sensory Ganglion	53.827
Diencephalon - Hypothalamus 6.7FRhcrtR-Gal4 cluster 2	28109.7		Diencephalon - Dopaminergic Cluster 4/5 - posterior tuberculum and hypothalamus	42.7322
Spinal Cord - Vglut2 Stripe 2	28063		Rhombencephalon - Rhombomere 3	40.7493
Diencephalon - Otpb Cluster 2	27746.2		Rhombencephalon - Rhombomere 2	37.2393
Mesencephalon - NucMLF (nucleus of the medial longitudinal fascicle)	27273.9		Diencephalon - Hypothalamus Vglut2 Cluster 6	36.6374
Rhombencephalon - Interpeduncular Nucleus	26985.6		Mesencephalon -	28.5796
Rhombencephalon - Glyt2 Cluster 8	26880.5		Mesencephalon - Tectum Stratum Periventriculare	28.3961
Diencephalon - Preoptic Otpb Cluster	26792.9		Diencephalon - Hypothamic VentroLateral VMAT cluster	24.7911
Rhombencephalon - Gad1b Cluster 16	26692.6		Diencephalon - Anterior pretectum cluster of vmat2 Neurons	23.0204
Diencephalon - Oxtl Cluster 2	26110.1		Diencephalon - Pineal Vmat2 cluster	18.5045
Rhombencephalon - MiR1	25770.6		Telencephalon - Isl1 cluster 2	17.4693
Diencephalon - Postoptic Commissure	25693.4		Rhombencephalon - Rhombomere 5	15.1401
Rhombencephalon - Gad1b Cluster 4	25650.6		Rhombencephalon - Valvula Cerebelli	14.0687
Rhombencephalon - MiM1	25633.1		Diencephalon - Pretectal dopaminergic cluster	13.3827
Rhombencephalon - Gad1b Cluster 10	25271.6		Diencephalon - Hypothalamus Vglut2 Cluster 2	11.3246
Rhombencephalon - Gad1b Cluster 9	25059.6		Diencephalon - Dorsal Thalamus	10.898
Mesencephalon - Vmat2 cluster of paraventricular organ	24849.7		Diencephalon - Ventral Thalamus	9.5128
Telencephalon - S1181t Cluster	24820.6		Diencephalon - Retinal Arborization Field 4 (AF4)	8.5
Telencephalon - Isl1 cluster 1	24624.8		Rhombencephalon - X Vagus motorneuron cluster	8.4131
Diencephalon - Olig2 Band	24404.4		Rhombencephalon - Neuropil Region 5	7.2765
Rhombencephalon - Glyt2 Cluster 10	24358		Rhombencephalon - Ptf1a Stripe	4.8086
Diencephalon - Preoptic area posterior dopaminergic cluster	24090.8		Rhombencephalon - Noradrendergic neurons of the Interfascicular and Vagal areas	3.9655
Mesencephalon - Oculomotor Nucleus nIII	23821.2		Rhombencephalon - Vglut2 cluster 2	3.5422
Rhombencephalon - RoL-R1	23780.7		Ganglia - Anterior Lateral Line Ganglion	2.657
Rhombencephalon - RoV3	23536.7		Diencephalon - Hypothalamus Gad1b Cluster 3 Sparse	2.1259
Rhombencephalon - Glyt2 Stripe 3	23402.1		Diencephalon - Olig2 Band	1.1556
Rhombencephalon - Vmat2 Cluster 5	23284.4		Diencephalon - Preoptic Area	0.94666
Rhombencephalon - Gad1b Cluster 18	23155.6		Rhombencephalon - Gad1b Stripe 1	0.85565
Rhombencephalon - Glyt2 Cluster 7	22930.9		Mesencephalon - Tecum Neuropil	0.32717
Telencephalon - Postoptic Commissure	22904.7		Diencephalon - Anterior group of the posterior tubercular vmat2 neurons	0
Rhombencephalon - Ptf1a Cluster 1	22344.4		Diencephalon - Anterior preoptic dopaminergic cluster	0
Rhombencephalon - CaV	22270.8		Diencephalon - Caudal Hypothalamus	0
Telencephalon - Olig2 Cluster	22119		Diencephalon - Dopaminergic Cluster 1 - ventral thalamic and periventricular posterior tubercular DA neurons	0
Rhombencephalon - 6.7FDhcrtR-Gal4 Cluster 4	22044.6		Diencephalon - Dopaminergic Cluster 2 - posterior tuberculum	0
Spinal Cord - Gad1b Stripe 1	21906.8		Diencephalon - Dopaminergic Cluster 3 - hypothalamus	0
Diencephalon - Preoptic Area	21596.5		Diencephalon - Dopaminergic Cluster 6 - hypothalamus	0
Rhombencephalon - MiR2	21480.4		Diencephalon - Dopaminergic Cluster 7 - Caudal Hypothalamus	0
Rhombencephalon - Raphe - Inferior	21443.8		Diencephalon - Hypothalamus - Caudal Hypothalamus Neural Cluster	0
Rhombencephalon - 6.7FDhcrtR-Gal4 Cluster 3	21319.5		Diencephalon - Hypothalamus - Intermediate Hypothalamus Neural Cluster	0
Rhombencephalon - Vglut2 Stripe 3	21151.8		Diencephalon - Hypothalamus 6.7FRhcrtR-Gal4 cluster 1	0
Spinal Cord - Isl1 stripe - motorneurons	20889.6		Diencephalon - Hypothalamus 6.7FRhcrtR-Gal4 cluster 2	0
Rhombencephalon - Vglut2 cluster 3	20842.1		Diencephalon - Hypothalamus Gad1b Cluster 2	0
Telencephalon - Subpallial Otpb Cluster 2	20649.3		Diencephalon - Hypothalamus Hcrt Neurons	0
Diencephalon - Ventral Thalamus	20252.1		Diencephalon - Hypothalamus Olig2 cluster 2	0
Mesencephalon - Ptf1a Cluster	20104.8		Diencephalon - Hypothalamus Qrfp neuron cluster	0
Rhombencephalon - Otpb Cluster 6	19695		Diencephalon - Hypothalamus Vglut2 Cluster 1	0
Rhombencephalon - Caudal Ventral Cluster Labelled by Spinal Backfills	19544.5		Diencephalon - Hypothalamus Vglut2 Cluster 4	0
Diencephalon - Pretectum	19453.5		Diencephalon - Hypothalamus Vglut2 Cluster 5	0
Rhombencephalon - Gad1b Cluster 3	19431.1		Diencephalon - Hypothalamus s1181t Cluster	0
Rhombencephalon - Gad1b Stripe 1	18974.8		Diencephalon - Isl1 cluster 1	0
Rhombencephalon - Rhombomere 2	18763.6		Diencephalon - Isl1 cluster 2	0
Rhombencephalon - Glyt2 Cluster 9	18559.6		Diencephalon - Isl1 cluster 3	0
Spinal Cord - Olig2 Stripe	18214.5		Diencephalon - Medial vglut2 cluster	0
Telencephalon - Subpallium	17833.7		Diencephalon - Migrated Area of the Pretectum (M1)	0
Diencephalon - Anterior preoptic dopaminergic cluster	17822.2		Diencephalon - Optic Chiasm	0
Rhombencephalon - CaD	17821.3		Diencephalon - Otpb Cluster 1	0
Diencephalon -	17794.2		Diencephalon - Otpb Cluster 2	0
Rhombencephalon - Gad1b Cluster 12	17510.6		Diencephalon - Otpb Cluster 3	0
Rhombencephalon - Gad1b Stripe 3	17481.2		Diencephalon - Otpb Cluster 4	0
Rhombencephalon - Rhombomere 1	17382.4		Diencephalon - Oxtl Cluster 1 in Preoptic Area	0
Diencephalon - Dopaminergic Cluster 7 - Caudal Hypothalamus	17259.6		Diencephalon - Oxtl Cluster 2	0
Rhombencephalon - Valvula Cerebelli	17105.8		Diencephalon - Oxtl Cluster 3	0
Diencephalon - Retinal Arborization Field 2 (AF2- Approximate Location)	16840.8		Diencephalon - Oxtl Cluster 4 - sparse in hypothalamus	0
Diencephalon - Oxtl Cluster 5	16450		Diencephalon - Oxtl Cluster 5	0
Telencephalon - Anterior Commisure	16394.5		Diencephalon - Pineal	0
Diencephalon - Retinal Arborization Field 5 (AF5)	16375.2		Diencephalon - Pituitary	0
Rhombencephalon - Glyt2 Stripe 1	16345.2		Diencephalon - Posterior Tuberculum	0
Rhombencephalon - Neuropil Region 5	16326.4		Diencephalon - Postoptic Commissure	0
Rhombencephalon - Vglut2 Stripe 4	16154.9		Diencephalon - Preoptic Otpb Cluster	0
Rhombencephalon - Olig2 Stripe	16148.2		Diencephalon - Preoptic area Vglut2 cluster	0
Rhombencephalon - RoM2	15740.9		Diencephalon - Preoptic area posterior dopaminergic cluster	0
Spinal Cord - Neurons with descending projections labelled by spinal backfills	15481.8		Diencephalon - Pretectal Gad1b Cluster	0
Mesencephalon - Retinal Arborization Field 7 (AF7)	15447.1		Diencephalon - Pretectum	0
Rhombencephalon - Otpb Cluster 2 - locus coeruleus	15411.7		Diencephalon - Retinal Arborization Field 1 (AF1- Approximate Location)	0
Diencephalon - Retinal Arborization Field 6 (AF6)	15310.2		Diencephalon - Retinal Arborization Field 2 (AF2- Approximate Location)	0
Rhombencephalon - Gad1b Cluster 20	15291.4		Diencephalon - Retinal Arborization Field 3 (AF3)	0
Rhombencephalon - Gad1b Stripe 2	15241.7		Diencephalon - Retinal Arborization Field 5 (AF5)	0
Diencephalon - Retinal Arborization Field 3 (AF3)	15222.1		Diencephalon - Retinal Arborization Field 6 (AF6)	0
Diencephalon - Caudal Hypothalamus	14863.8		Diencephalon - Rostral Hypothalamus	0
Rhombencephalon - Locus Coreuleus	14826.4		Diencephalon - Torus Lateralis	0
Diencephalon - Anterior group of the posterior tubercular vmat2 neurons	14748.8		Ganglia - Facial glossopharyngeal ganglion	0
Mesencephalon - Vglut2 cluster 1	14571.5		Ganglia - Lateral Line Neuromast D1	0
Diencephalon - Hypothalamus - Caudal Hypothalamus Neural Cluster	14490.4		Ganglia - Lateral Line Neuromast D2	0
Diencephalon - Anterior pretectum cluster of vmat2 Neurons	14401.6		Ganglia - Lateral Line Neuromast N	0
Rhombencephalon - Gad1b Cluster 11	14358.8		Ganglia - Lateral Line Neuromast O1	0
Rhombencephalon -	13653.1		Ganglia - Lateral Line Neuromast OC1	0
Rhombencephalon - Olig2 Cluster	13615		Ganglia - Lateral Line Neuromast SO1	0
Rhombencephalon - Cerebelluar-Vglut2 enriched areas	13570.7		Ganglia - Lateral Line Neuromast SO2	0
Diencephalon - Intermediate Hypothalamus	13335.8		Ganglia - Lateral Line Neuromast SO3	0
Rhombencephalon - Rhombomere 3	13158.5		Ganglia - Posterior Lateral Line Ganglia	0
Rhombencephalon - Vglut2 cluster 4	13038.3		Ganglia - Trigeminal Ganglion	0
Diencephalon - Olig2 Band 2	12948.2		Ganglia - Vagal Ganglia	0
Telencephalon - Subpallial Gad1b cluster	12943.7		Mesencephalon - Isl1 cluster of the mesencephalic region	0
Rhombencephalon - Glyt2 Cluster 6	12806.2		Mesencephalon - Medial Tectal Band	0
Rhombencephalon - Glyt2 Cluster 1	12694.3		Mesencephalon - NucMLF (nucleus of the medial longitudinal fascicle)	0
Spinal Cord	12635.5		Mesencephalon - Oculomotor Nucleus nIII	0
Spinal Cord - Neuropil Region	12589.9		Mesencephalon - Otpb Cluster	0
Rhombencephalon - MiD2	12476.9		Mesencephalon - Oxtl Cluster Sparse	0
Spinal Cord - Vglut2 Stripe 3	12385.9		Mesencephalon - Ptf1a Cluster	0
Diencephalon - Pretectal dopaminergic cluster	11743		Mesencephalon - Retinal Arborization Field 7 (AF7)	0
Rhombencephalon - MiT	11653.5		Mesencephalon - Retinal Arborization Field 8 (AF8)	0
Rhombencephalon - Cerebellar Neuropil 1	11577.6		Mesencephalon - Retinal Arborization Field 9 (AF9)	0
Spinal Cord - Gad1b Stripe 2	11552		Mesencephalon - Sparse 6.7FRhcrtR cluster	0
Rhombencephalon - 6.7FDhcrtR-Gal4 Cluster 2 Sparse	11526.3		Mesencephalon - Tegmentum	0
Spinal Cord - Glyt2 Stripe	11335.6		Mesencephalon - Vglut2 cluster 1	0
Rhombencephalon - Rhombomere 5	11303.8		Mesencephalon - Vmat2 cluster of paraventricular organ	0
Rhombencephalon - 6.7FDhcrtR-Gal4 Stripe 3	11267.4		Mesencephalon - Vmat2 cluster2	0
Diencephalon - Dorsal Thalamus	11144.9		Rhombencephalon - 6.7FDhcrtR-Gal4 Cluster 1	0
Spinal Cord - Vglut2 Stripe 1	11086.2		Rhombencephalon - 6.7FDhcrtR-Gal4 Cluster 2 Sparse	0
Spinal Cord - 6.7FDhcrtR-Gal4 Stripe	10890.4		Rhombencephalon - 6.7FDhcrtR-Gal4 Cluster 3	0
Rhombencephalon - Glyt2 Cluster 11	10583.9		Rhombencephalon - 6.7FDhcrtR-Gal4 Cluster 4	0
Mesencephalon - Retinal Arborization Field 8 (AF8)	10170.2		Rhombencephalon - 6.7FDhcrtR-Gal4 Stripe 3	0
Rhombencephalon - Rhombomere 4	9820.46		Rhombencephalon - 6.7FDhcrtR-Gal4 Stripe 4	0
Rhombencephalon - Noradrendergic neurons of the Interfascicular and Vagal areas	9664.18		Rhombencephalon - Anterior Cluster of nV Trigeminal Motorneurons	0
Rhombencephalon - 6.7FDhcrtR-Gal4 Stripe 1	9590.05		Rhombencephalon - Area Postrema	0
Rhombencephalon - Gad1b Cluster 13	9410.25		Rhombencephalon - CaD	0
Diencephalon - Eminentia Thalami	9302.75		Rhombencephalon - CaV	0
Rhombencephalon - Ptf1a Stripe	9122.87		Rhombencephalon - Caudal Ventral Cluster Labelled by Spinal Backfills	0
Rhombencephalon - Rhombomere 7	9068.32		Rhombencephalon - Gad1b Cluster 1	0
Rhombencephalon - RoM3	8998.61		Rhombencephalon - Gad1b Cluster 10	0
Diencephalon - Pituitary	8643.5		Rhombencephalon - Gad1b Cluster 11	0
Spinal Cord - Vmat2 Stripe2	8606.95		Rhombencephalon - Gad1b Cluster 12	0
Rhombencephalon - Lateral Reticular Nucleus	8421.71		Rhombencephalon - Gad1b Cluster 13	0
Rhombencephalon - Inferior Olive	8355.51		Rhombencephalon - Gad1b Cluster 14	0
Rhombencephalon - Rhombomere 6	8286.8		Rhombencephalon - Gad1b Cluster 15	0
Rhombencephalon - Ventrolateral population of serotonergic neurons	8207.7		Rhombencephalon - Gad1b Cluster 16	0
Rhombencephalon - VII Facial Motor and octavolateralis efferent neurons	8132.06		Rhombencephalon - Gad1b Cluster 17	0
Rhombencephalon - Vmat2 Stripe3	8086.21		Rhombencephalon - Gad1b Cluster 18	0
Diencephalon - Pretectal Gad1b Cluster	7826		Rhombencephalon - Gad1b Cluster 19	0
Mesencephalon - Retinal Arborization Field 9 (AF9)	7815.19		Rhombencephalon - Gad1b Cluster 2	0
Rhombencephalon - Cerebellum	7785.77		Rhombencephalon - Gad1b Cluster 20	0
Rhombencephalon - Corpus Cerebelli	7644.79		Rhombencephalon - Gad1b Cluster 3	0
Rhombencephalon - Glyt2 Stripe 2	7348.73		Rhombencephalon - Gad1b Cluster 4	0
Rhombencephalon - Oxtl Cluster 2 Near MC axon cap	7118.06		Rhombencephalon - Gad1b Cluster 5	0
Rhombencephalon - Glyt2 Cluster 4	7030.65		Rhombencephalon - Gad1b Cluster 6	0
Mesencephalon -	6968.11		Rhombencephalon - Gad1b Cluster 8	0
Rhombencephalon - Isl1 Cluster 3	6926.03		Rhombencephalon - Gad1b Cluster 9	0
Mesencephalon - Torus Semicircularis	6906.4		Rhombencephalon - Gad1b Stripe 2	0
Diencephalon - Migrated Area of the Pretectum (M1)	6704.08		Rhombencephalon - Gad1b Stripe 3	0
Rhombencephalon - Olig2 enriched areas in cerebellum	6679.6		Rhombencephalon - Glyt2 Cluster 1	0
Spinal Cord - Vmat2 Stripe1	6610.18		Rhombencephalon - Glyt2 Cluster 10	0
Rhombencephalon - RoL2	6422.65		Rhombencephalon - Glyt2 Cluster 11	0
Telencephalon -	6340.2		Rhombencephalon - Glyt2 Cluster 12	0
Diencephalon - Retinal Arborization Field 4 (AF4)	6328.6		Rhombencephalon - Glyt2 Cluster 13	0
Telencephalon - Isl1 cluster 2	6310.15		Rhombencephalon - Glyt2 Cluster 14	0
Spinal Cord - Dorsal Sparse Isl1 cluster	6096.57		Rhombencephalon - Glyt2 Cluster 3	0
Mesencephalon - Medial Tectal Band	5819.52		Rhombencephalon - Glyt2 Cluster 4	0
Rhombencephalon - Neuropil Region 4	5490.87		Rhombencephalon - Glyt2 Cluster 5	0
Diencephalon - Migrated Posterior Tubercular Area (M2)	4918.86		Rhombencephalon - Glyt2 Cluster 6	0
Rhombencephalon - X Vagus motorneuron cluster	4757.11		Rhombencephalon - Glyt2 Cluster 7	0
Rhombencephalon - Otpb Cluster 1	4731.07		Rhombencephalon - Glyt2 Cluster 8	0
Rhombencephalon - Cerebellum Gad1b Enriched Areas	4571.01		Rhombencephalon - Glyt2 Cluster 9	0
Rhombencephalon - Isl1 Stripe 1	4560.8		Rhombencephalon - Glyt2 Stripe 1	0
Rhombencephalon - Glyt2 Cluster 13	4531.92		Rhombencephalon - Glyt2 Stripe 2	0
Rhombencephalon - Otpb Cluster 5	4286.06		Rhombencephalon - Glyt2 Stripe 3	0
Telencephalon - Optic Commissure	3823.88		Rhombencephalon - Inferior Olive	0
Diencephalon - Hypothalamus Gad1b Cluster 1	3656.66		Rhombencephalon - Interpeduncular Nucleus	0
Rhombencephalon - Gad1b Cluster 6	3634.12		Rhombencephalon - Isl1 Cluster 1	0
Mesencephalon - Tectum Stratum Periventriculare	3529.17		Rhombencephalon - Isl1 Cluster 2	0
Rhombencephalon - Eminentia Granularis	3484.21		Rhombencephalon - Isl1 Cluster 3	0
Diencephalon - Retinal Arborization Field 1 (AF1- Approximate Location)	3415.82		Rhombencephalon - Isl1 Stripe 1	0
Rhombencephalon - Vglut2 Stripe 2	3362.27		Rhombencephalon - Lateral Reticular Nucleus	0
Rhombencephalon - S1181t Cluster	3359.26		Rhombencephalon - Locus Coreuleus	0
Rhombencephalon - MiD3	3354.28		Rhombencephalon - Mauthner	0
Rhombencephalon - Vmat2 Stripe1	3349.99		Rhombencephalon - Mauthner Cell Axon Cap	0
Rhombencephalon - Vglut2 Stripe 1	2975.57		Rhombencephalon - MiD2	0
Rhombencephalon - Vmat2 Cluster 3	2936.96		Rhombencephalon - MiD3	0
Rhombencephalon - Neuropil Region 3	2913.75		Rhombencephalon - MiM1	0
Rhombencephalon - Glyt2 Cluster 5	2902.32		Rhombencephalon - MiR1	0
Rhombencephalon - 6.7FDhcrtR-Gal4 Cluster 1	2832.13		Rhombencephalon - MiR2	0
Rhombencephalon - Vglut2 cluster 2	2686.91		Rhombencephalon - MiT	0
Rhombencephalon - Spiral Fiber Neuron Anterior cluster	2666.53		Rhombencephalon - MiV1	0
Diencephalon - Optic Chiasm	2657.56		Rhombencephalon - MiV2	0
Ganglia - Lateral Line Neuromast D1	2583.3		Rhombencephalon - Neuropil Region 6	0
Rhombencephalon - Tangential Vestibular Nucleus	2103.47		Rhombencephalon - Oculomotor Nucleus nIV	0
Rhombencephalon - VII' Facial Motor and octavolateralis efferent neurons	2024.23		Rhombencephalon - Olig2 Cluster	0
Rhombencephalon - Gad1b Cluster 15	1978.76		Rhombencephalon - Olig2 Stripe	0
Rhombencephalon - Gad1b Cluster 5	1888.25		Rhombencephalon - Otpb Cluster 1	0
Rhombencephalon - 6.7FDhcrtR-Gal4 Stripe 2	1805.41		Rhombencephalon - Otpb Cluster 2 - locus coeruleus	0
Ganglia - Statoacoustic Ganglion	1686.44		Rhombencephalon - Otpb Cluster 3	0
Rhombencephalon - Gad1b Cluster 7	1568.35		Rhombencephalon - Otpb Cluster 4	0
Mesencephalon - Tecum Neuropil	1464.52		Rhombencephalon - Otpb Cluster 5	0
Rhombencephalon - Medial Vestibular Nucleus	1446.37		Rhombencephalon - Otpb Cluster 6	0
Diencephalon - Dopaminergic Cluster 3 - hypothalamus	1287.94		Rhombencephalon - Oxtl Cluster 1 Sparse	0
Diencephalon - Hypothalamus Vglut2 Cluster 2	1101.12		Rhombencephalon - Oxtl Cluster 2 Near MC axon cap	0
Rhombencephalon - Vmat2 Cluster 1	1073.41		Rhombencephalon - Posterior Cluster of nV Trigeminal Motorneurons	0
Rhombencephalon - Small cluster of TH stained neurons	990.439		Rhombencephalon - Ptf1a Cluster 1	0
Ganglia - Facial Sensory Ganglion	945.966		Rhombencephalon - Raphe - Inferior	0
Rhombencephalon - Gad1b Cluster 14	899.741		Rhombencephalon - Raphe - Superior	0
Rhombencephalon - 6.7FDhcrtR-Gal4 Cluster 5	879.187		Rhombencephalon - RoL-R1	0
Rhombencephalon - Posterior Cluster of nV Trigeminal Motorneurons	773.061		Rhombencephalon - RoL2	0
Diencephalon - Pineal Vmat2 cluster	661.345		Rhombencephalon - RoL3	0
Telencephalon - Vglut2 rind	629.342		Rhombencephalon - RoM1	0
Ganglia - Olfactory Epithelium	589.922		Rhombencephalon - RoM2	0
Telencephalon - Pallium	507.493		Rhombencephalon - RoM3	0
Rhombencephalon - Neuropil Region 2	505.001		Rhombencephalon - RoV3	0
Rhombencephalon - Glyt2 Cluster 14	493.644		Rhombencephalon - S1181t Cluster	0
Diencephalon - Diffuse Nucleus of the Intermediate Hypothalamus	395.325		Rhombencephalon - Small cluster of TH stained neurons	0
Ganglia - Lateral Line Neuromast SO1	394.241		Rhombencephalon - Spinal Backfill Vestibular Population	0
Diencephalon - Pineal	373.284		Rhombencephalon - Spiral Fiber Neuron Anterior cluster	0
Rhombencephalon - Spinal Backfill Vestibular Population	286.191		Rhombencephalon - Spiral Fiber Neuron Posterior cluster	0
Rhombencephalon - Vmat2 Cluster 4	275.097		Rhombencephalon - Tangential Vestibular Nucleus	0
Telencephalon - Vmat2 cluster	266.822		Rhombencephalon - VII Facial Motor and octavolateralis efferent neurons	0
Rhombencephalon - Vmat2 Stripe2	265.084		Rhombencephalon - VII' Facial Motor and octavolateralis efferent neurons	0
Telencephalon - Olfactory Bulb	244.565		Rhombencephalon - Ventrolateral population of serotonergic neurons	0
Diencephalon - Habenula	226.673		Rhombencephalon - Vglut2 Stripe 2	0
Diencephalon - Left Habenula Vglut2 Cluster	191.687		Rhombencephalon - Vglut2 Stripe 3	0
Diencephalon - Hypothalamus Vglut2 Cluster 3	170.31		Rhombencephalon - Vglut2 Stripe 4	0
Telencephalon - Subpallial dopaminergic cluster	140.578		Rhombencephalon - Vglut2 cluster 1	0
Rhombencephalon - 6.7FDhcrtR-Gal4 Stripe 4	103.079		Rhombencephalon - Vglut2 cluster 3	0
Ganglia - Lateral Line Neuromast N	98.0103		Rhombencephalon - Vglut2 cluster 4	0
Rhombencephalon - Lobus caudalis cerebelli	89.7433		Rhombencephalon - Vmat2 Cluster 1	0
Rhombencephalon - Qrfp neuron cluster sparse	83.2162		Rhombencephalon - Vmat2 Cluster 2	0
Telencephalon - Subpallial Otpb strip	56.0249		Rhombencephalon - Vmat2 Cluster 3	0
Rhombencephalon - Spiral Fiber Neuron Posterior cluster	53.3509		Rhombencephalon - Vmat2 Cluster 5	0
Mesencephalon - Torus Longitudinalis	40.9521		Rhombencephalon - Vmat2 Stripe2	0
Rhombencephalon - Gad1b Cluster 19	39.4201		Rhombencephalon - Vmat2 Stripe3	0
Rhombencephalon - Vmat2 Cluster 2	32.2294		Spinal Cord	0
Rhombencephalon - Mauthner	29.9212		Spinal Cord - 6.7FDhcrtR-Gal4 Stripe	0
Ganglia - Lateral Line Neuromast SO2	21.9396		Spinal Cord - Dorsal Sparse Isl1 cluster	0
Diencephalon - Torus Lateralis	20.5985		Spinal Cord - Gad1b Stripe 1	0
Telencephalon - Telencephalic Migrated Area 4 (M4)	15.1474		Spinal Cord - Gad1b Stripe 2	0
Diencephalon - Hypothalamus Gad1b Cluster 3 Sparse	0		Spinal Cord - Glyt2 Stripe	0
Diencephalon - Hypothalamus Olig2 cluster	0		Spinal Cord - Isl1 stripe - motorneurons	0
Diencephalon - Hypothalamus Vglut2 Cluster 6	0		Spinal Cord - Neurons with descending projections labelled by spinal backfills	0
Diencephalon - Hypothamic VentroLateral VMAT cluster	0		Spinal Cord - Neuropil Region	0
Diencephalon - Right Habenula Vglut2 Cluster	0		Spinal Cord - Olig2 Stripe	0
Ganglia - Anterior Lateral Line Ganglion	0		Spinal Cord - Vglut2 Stripe 1	0
Ganglia - Facial glossopharyngeal ganglion	0		Spinal Cord - Vglut2 Stripe 2	0
Ganglia - Lateral Line Neuromast O1	0		Spinal Cord - Vglut2 Stripe 3	0
Ganglia - Lateral Line Neuromast SO3	0		Spinal Cord - Vmat2 Stripe1	0
Ganglia - Posterior Lateral Line Ganglia	0		Spinal Cord - Vmat2 Stripe2	0
Ganglia - Trigeminal Ganglion	0		Telencephalon - Isl1 cluster 1	0
Ganglia - Vagal Ganglia	0		Telencephalon - Olig2 Cluster	0
Rhombencephalon - Glyt2 Cluster 12	0		Telencephalon - Optic Commissure	0
Rhombencephalon - Glyt2 Cluster 2	0		Telencephalon - Postoptic Commissure	0
Rhombencephalon - Glyt2 Cluster 3	0		Telencephalon - S1181t Cluster	0
Rhombencephalon - Mauthner Cell Axon Cap	0		Telencephalon - Subpallial Otpb Cluster 2	0
Rhombencephalon - RoL3	0		Telencephalon - Subpallial Otpb strip	0
Telencephalon - Olfactory bulb dopaminergic neuron areas	0		Telencephalon - Subpallial Vglut2 Cluster	0

## Sheet: 1E. MUT 2 mM PTZ over Media
INCREASED			DECREASED
ROI name	Signal in ROI		ROI name	Signal in ROI
Telencephalon - Isl1 cluster 2	25412.5		Diencephalon - Migrated Posterior Tubercular Area (M2)	47.6554
Rhombencephalon - Gad1b Cluster 17	23498.5		Diencephalon - Hypothalamus Gad1b Cluster 1	12.6771
Telencephalon - Olig2 Cluster	19635.9		Diencephalon - Intermediate Hypothalamus	2.6898
Rhombencephalon - Oxtl Cluster 1 Sparse	19011		Rhombencephalon - Qrfp neuron cluster sparse	2.389
Rhombencephalon - Gad1b Cluster 1	18808		Diencephalon - Diffuse Nucleus of the Intermediate Hypothalamus	1.8182
Ganglia - Olfactory Epithelium	18177.5		Diencephalon -	0.71529
Telencephalon - Isl1 cluster 1	17596		Mesencephalon - Torus Semicircularis	0.50797
Rhombencephalon - Gad1b Cluster 2	17213.9		Rhombencephalon - Vglut2 Stripe 1	0.34088
Telencephalon - S1181t Cluster	16386.5		Rhombencephalon - Rhombomere 6	0.13306
Rhombencephalon - RoM1	14985.8		Mesencephalon -	0.06366
Telencephalon - Subpallial Otpb Cluster 2	14283		Rhombencephalon -	0.011666
Telencephalon - Subpallium	13425.2		Diencephalon - Anterior group of the posterior tubercular vmat2 neurons	0
Telencephalon - Subpallial Gad1b cluster	12688.8		Diencephalon - Anterior preoptic dopaminergic cluster	0
Mesencephalon - Medial Tectal Band	12027.4		Diencephalon - Anterior pretectum cluster of vmat2 Neurons	0
Diencephalon - Rostral Hypothalamus	11928.3		Diencephalon - Caudal Hypothalamus	0
Rhombencephalon - Neuropil Region 6	11864.6		Diencephalon - Dopaminergic Cluster 1 - ventral thalamic and periventricular posterior tubercular DA neurons	0
Mesencephalon - Oxtl Cluster Sparse	11662.3		Diencephalon - Dopaminergic Cluster 2 - posterior tuberculum	0
Telencephalon - Subpallial Vglut2 Cluster	10784.5		Diencephalon - Dopaminergic Cluster 3 - hypothalamus	0
Telencephalon - Anterior Commisure	10435.3		Diencephalon - Dopaminergic Cluster 4/5 - posterior tuberculum and hypothalamus	0
Diencephalon - Dopaminergic Cluster 6 - hypothalamus	10390.8		Diencephalon - Dopaminergic Cluster 6 - hypothalamus	0
Rhombencephalon - Otpb Cluster 3	10165.8		Diencephalon - Dopaminergic Cluster 7 - Caudal Hypothalamus	0
Telencephalon -	8768.93		Diencephalon - Dorsal Thalamus	0
Rhombencephalon - Vglut2 cluster 1	8731.35		Diencephalon - Eminentia Thalami	0
Diencephalon - Hypothalamus 6.7FRhcrtR-Gal4 cluster 1	8406.28		Diencephalon - Habenula	0
Rhombencephalon - Isl1 Cluster 1	8305.39		Diencephalon - Hypothalamus - Caudal Hypothalamus Neural Cluster	0
Telencephalon - Vmat2 cluster	7752.75		Diencephalon - Hypothalamus - Intermediate Hypothalamus Neural Cluster	0
Mesencephalon - Vmat2 cluster of paraventricular organ	7404.2		Diencephalon - Hypothalamus 6.7FRhcrtR-Gal4 cluster 1	0
Diencephalon - Dorsal Thalamus	7226.35		Diencephalon - Hypothalamus 6.7FRhcrtR-Gal4 cluster 2	0
Telencephalon - Pallium	7174.14		Diencephalon - Hypothalamus Gad1b Cluster 2	0
Diencephalon - Otpb Cluster 3	6905		Diencephalon - Hypothalamus Gad1b Cluster 3 Sparse	0
Diencephalon - Preoptic Otpb Cluster	6469.92		Diencephalon - Hypothalamus Hcrt Neurons	0
Diencephalon - Hypothalamus 6.7FRhcrtR-Gal4 cluster 2	6310.16		Diencephalon - Hypothalamus Olig2 cluster	0
Rhombencephalon - Anterior Cluster of nV Trigeminal Motorneurons	5790.72		Diencephalon - Hypothalamus Olig2 cluster 2	0
Diencephalon - Pretectum	5767.26		Diencephalon - Hypothalamus Qrfp neuron cluster	0
Rhombencephalon - Raphe - Superior	5754.42		Diencephalon - Hypothalamus Vglut2 Cluster 1	0
Telencephalon - Vglut2 rind	5488.65		Diencephalon - Hypothalamus Vglut2 Cluster 2	0
Diencephalon - Preoptic area Vglut2 cluster	5015.51		Diencephalon - Hypothalamus Vglut2 Cluster 3	0
Diencephalon - Ventral Thalamus	5009.99		Diencephalon - Hypothalamus Vglut2 Cluster 4	0
Diencephalon - Dopaminergic Cluster 2 - posterior tuberculum	4975.76		Diencephalon - Hypothalamus Vglut2 Cluster 5	0
Mesencephalon - Tegmentum	4904.84		Diencephalon - Hypothalamus Vglut2 Cluster 6	0
Diencephalon - Oxtl Cluster 1 in Preoptic Area	4846.66		Diencephalon - Hypothalamus s1181t Cluster	0
Rhombencephalon - CaV	4690.92		Diencephalon - Hypothamic VentroLateral VMAT cluster	0
Mesencephalon - Ptf1a Cluster	4572.87		Diencephalon - Isl1 cluster 1	0
Telencephalon - Telencephalic Migrated Area 4 (M4)	4500.73		Diencephalon - Isl1 cluster 2	0
Mesencephalon - Tecum Neuropil	4410.19		Diencephalon - Isl1 cluster 3	0
Diencephalon - Pretectal dopaminergic cluster	4340.82		Diencephalon - Left Habenula Vglut2 Cluster	0
Diencephalon - Otpb Cluster 2	4116.64		Diencephalon - Medial vglut2 cluster	0
Mesencephalon - Tectum Stratum Periventriculare	4037.27		Diencephalon - Migrated Area of the Pretectum (M1)	0
Diencephalon - Preoptic Area	3858.2		Diencephalon - Olig2 Band	0
Mesencephalon -	3824.03		Diencephalon - Olig2 Band 2	0
Rhombencephalon - Gad1b Cluster 16	3708.09		Diencephalon - Optic Chiasm	0
Telencephalon - Subpallial dopaminergic cluster	3640.24		Diencephalon - Otpb Cluster 1	0
Diencephalon - Hypothalamus Vglut2 Cluster 1	3473.51		Diencephalon - Otpb Cluster 2	0
Diencephalon - Olig2 Band	3472.83		Diencephalon - Otpb Cluster 3	0
Rhombencephalon - Rhombomere 1	3428.34		Diencephalon - Otpb Cluster 4	0
Diencephalon - Dopaminergic Cluster 1 - ventral thalamic and periventricular posterior tubercular DA neurons	3345.11		Diencephalon - Oxtl Cluster 1 in Preoptic Area	0
Rhombencephalon - CaD	3303.33		Diencephalon - Oxtl Cluster 2	0
Diencephalon - Anterior pretectum cluster of vmat2 Neurons	3220.3		Diencephalon - Oxtl Cluster 3	0
Diencephalon -	3155.22		Diencephalon - Oxtl Cluster 4 - sparse in hypothalamus	0
Rhombencephalon - Gad1b Cluster 3	3016.86		Diencephalon - Oxtl Cluster 5	0
Mesencephalon - Isl1 cluster of the mesencephalic region	2816.54		Diencephalon - Pineal	0
Mesencephalon - Retinal Arborization Field 7 (AF7)	2710.3		Diencephalon - Pineal Vmat2 cluster	0
Rhombencephalon - Oculomotor Nucleus nIV	2600.72		Diencephalon - Pituitary	0
Diencephalon - Isl1 cluster 1	2542.58		Diencephalon - Posterior Tuberculum	0
Diencephalon - Isl1 cluster 3	2367.13		Diencephalon - Postoptic Commissure	0
Diencephalon - Dopaminergic Cluster 4/5 - posterior tuberculum and hypothalamus	2359.75		Diencephalon - Preoptic Area	0
Diencephalon - Posterior Tuberculum	2299.43		Diencephalon - Preoptic Otpb Cluster	0
Rhombencephalon - Interpeduncular Nucleus	2245.69		Diencephalon - Preoptic area Vglut2 cluster	0
Rhombencephalon - Rhombomere 2	2211.11		Diencephalon - Preoptic area posterior dopaminergic cluster	0
Rhombencephalon - Gad1b Cluster 8	2151.74		Diencephalon - Pretectal Gad1b Cluster	0
Diencephalon - Otpb Cluster 1	2127		Diencephalon - Pretectal dopaminergic cluster	0
Rhombencephalon - Cerebelluar-Vglut2 enriched areas	2088.87		Diencephalon - Pretectum	0
Ganglia - Lateral Line Neuromast SO1	2083.18		Diencephalon - Retinal Arborization Field 1 (AF1- Approximate Location)	0
Telencephalon - Olfactory bulb dopaminergic neuron areas	2045.7		Diencephalon - Retinal Arborization Field 2 (AF2- Approximate Location)	0
Diencephalon - Medial vglut2 cluster	1987.7		Diencephalon - Retinal Arborization Field 3 (AF3)	0
Diencephalon - Otpb Cluster 4	1965.45		Diencephalon - Retinal Arborization Field 4 (AF4)	0
Diencephalon - Pretectal Gad1b Cluster	1937.88		Diencephalon - Retinal Arborization Field 5 (AF5)	0
Diencephalon - Olig2 Band 2	1908.01		Diencephalon - Retinal Arborization Field 6 (AF6)	0
Rhombencephalon - Otpb Cluster 4	1866.99		Diencephalon - Right Habenula Vglut2 Cluster	0
Diencephalon - Habenula	1837.93		Diencephalon - Rostral Hypothalamus	0
Rhombencephalon - Cerebellar Neuropil 1	1815.3		Diencephalon - Torus Lateralis	0
Diencephalon - Oxtl Cluster 5	1791.13		Diencephalon - Ventral Thalamus	0
Diencephalon - Migrated Area of the Pretectum (M1)	1728.58		Ganglia - Anterior Lateral Line Ganglion	0
Diencephalon - Isl1 cluster 2	1685.11		Ganglia - Facial Sensory Ganglion	0
Rhombencephalon - Vmat2 Cluster 5	1550.55		Ganglia - Facial glossopharyngeal ganglion	0
Rhombencephalon - Gad1b Stripe 1	1520.52		Ganglia - Lateral Line Neuromast D1	0
Rhombencephalon - Valvula Cerebelli	1504.01		Ganglia - Lateral Line Neuromast D2	0
Rhombencephalon -	1494.45		Ganglia - Lateral Line Neuromast N	0
Diencephalon - Intermediate Hypothalamus	1489.28		Ganglia - Lateral Line Neuromast O1	0
Diencephalon - Retinal Arborization Field 4 (AF4)	1443.99		Ganglia - Lateral Line Neuromast OC1	0
Mesencephalon - Torus Semicircularis	1433.21		Ganglia - Lateral Line Neuromast SO1	0
Mesencephalon - Otpb Cluster	1387.97		Ganglia - Lateral Line Neuromast SO2	0
Rhombencephalon - MiR2	1161.37		Ganglia - Lateral Line Neuromast SO3	0
Diencephalon - Retinal Arborization Field 5 (AF5)	1136.59		Ganglia - Olfactory Epithelium	0
Rhombencephalon - Vglut2 Stripe 4	1133.74		Ganglia - Posterior Lateral Line Ganglia	0
Rhombencephalon - Corpus Cerebelli	1028.36		Ganglia - Statoacoustic Ganglion	0
Rhombencephalon - Glyt2 Stripe 3	980.362		Ganglia - Trigeminal Ganglion	0
Rhombencephalon - Gad1b Stripe 3	973.2		Ganglia - Vagal Ganglia	0
Rhombencephalon - Cerebellum	939.743		Mesencephalon - Isl1 cluster of the mesencephalic region	0
Rhombencephalon - Gad1b Cluster 4	929.545		Mesencephalon - Medial Tectal Band	0
Telencephalon - Olfactory Bulb	889.863		Mesencephalon - NucMLF (nucleus of the medial longitudinal fascicle)	0
Diencephalon - Hypothalamus Gad1b Cluster 1	871.08		Mesencephalon - Oculomotor Nucleus nIII	0
Rhombencephalon - Caudal Ventral Cluster Labelled by Spinal Backfills	852.001		Mesencephalon - Otpb Cluster	0
Diencephalon - Right Habenula Vglut2 Cluster	823.071		Mesencephalon - Oxtl Cluster Sparse	0
Rhombencephalon - Ptf1a Cluster 1	802.96		Mesencephalon - Ptf1a Cluster	0
Diencephalon - Left Habenula Vglut2 Cluster	767.097		Mesencephalon - Retinal Arborization Field 7 (AF7)	0
Rhombencephalon - Gad1b Cluster 12	764.952		Mesencephalon - Retinal Arborization Field 8 (AF8)	0
Mesencephalon - Oculomotor Nucleus nIII	762.967		Mesencephalon - Retinal Arborization Field 9 (AF9)	0
Rhombencephalon - MiD2	756.193		Mesencephalon - Sparse 6.7FRhcrtR cluster	0
Rhombencephalon - 6.7FDhcrtR-Gal4 Stripe 1	733.47		Mesencephalon - Tectum Stratum Periventriculare	0
Spinal Cord - Vglut2 Stripe 2	720.255		Mesencephalon - Tecum Neuropil	0
Rhombencephalon - Vglut2 Stripe 3	695.478		Mesencephalon - Tegmentum	0
Rhombencephalon - Vglut2 cluster 4	676.633		Mesencephalon - Torus Longitudinalis	0
Diencephalon - Hypothalamus s1181t Cluster	656.977		Mesencephalon - Vglut2 cluster 1	0
Rhombencephalon - Gad1b Cluster 7	563.028		Mesencephalon - Vmat2 cluster of paraventricular organ	0
Rhombencephalon - Glyt2 Stripe 1	549.011		Mesencephalon - Vmat2 cluster2	0
Rhombencephalon - Olig2 Stripe	530.106		Rhombencephalon - 6.7FDhcrtR-Gal4 Cluster 1	0
Rhombencephalon - Otpb Cluster 6	507.964		Rhombencephalon - 6.7FDhcrtR-Gal4 Cluster 2 Sparse	0
Rhombencephalon - Rhombomere 3	502.373		Rhombencephalon - 6.7FDhcrtR-Gal4 Cluster 3	0
Rhombencephalon - Neuropil Region 5	467.394		Rhombencephalon - 6.7FDhcrtR-Gal4 Cluster 4	0
Rhombencephalon - Gad1b Cluster 9	451.748		Rhombencephalon - 6.7FDhcrtR-Gal4 Cluster 5	0
Rhombencephalon - Gad1b Cluster 11	423.642		Rhombencephalon - 6.7FDhcrtR-Gal4 Stripe 1	0
Rhombencephalon - Ptf1a Stripe	410.058		Rhombencephalon - 6.7FDhcrtR-Gal4 Stripe 2	0
Diencephalon - Dopaminergic Cluster 7 - Caudal Hypothalamus	398.885		Rhombencephalon - 6.7FDhcrtR-Gal4 Stripe 3	0
Diencephalon - Oxtl Cluster 4 - sparse in hypothalamus	393.261		Rhombencephalon - 6.7FDhcrtR-Gal4 Stripe 4	0
Mesencephalon - Retinal Arborization Field 9 (AF9)	389.167		Rhombencephalon - Anterior Cluster of nV Trigeminal Motorneurons	0
Spinal Cord - Isl1 stripe - motorneurons	384.238		Rhombencephalon - Area Postrema	0
Spinal Cord - 6.7FDhcrtR-Gal4 Stripe	377.692		Rhombencephalon - CaD	0
Spinal Cord - Gad1b Stripe 1	372.629		Rhombencephalon - CaV	0
Diencephalon - Oxtl Cluster 3	367.425		Rhombencephalon - Caudal Ventral Cluster Labelled by Spinal Backfills	0
Diencephalon - Eminentia Thalami	358.822		Rhombencephalon - Cerebellar Neuropil 1	0
Rhombencephalon - Gad1b Stripe 2	357.818		Rhombencephalon - Cerebelluar-Vglut2 enriched areas	0
Rhombencephalon - Olig2 enriched areas in cerebellum	350.697		Rhombencephalon - Cerebellum	0
Telencephalon - Postoptic Commissure	344.298		Rhombencephalon - Cerebellum Gad1b Enriched Areas	0
Rhombencephalon - RoM2	341.931		Rhombencephalon - Corpus Cerebelli	0
Mesencephalon - Torus Longitudinalis	328.615		Rhombencephalon - Eminentia Granularis	0
Rhombencephalon - RoL-R1	321.29		Rhombencephalon - Gad1b Cluster 1	0
Ganglia - Lateral Line Neuromast N	310.256		Rhombencephalon - Gad1b Cluster 10	0
Rhombencephalon - Vmat2 Stripe1	309.033		Rhombencephalon - Gad1b Cluster 11	0
Mesencephalon - Sparse 6.7FRhcrtR cluster	299.468		Rhombencephalon - Gad1b Cluster 12	0
Rhombencephalon - Rhombomere 5	295.375		Rhombencephalon - Gad1b Cluster 13	0
Diencephalon - Postoptic Commissure	267.967		Rhombencephalon - Gad1b Cluster 14	0
Rhombencephalon - Isl1 Cluster 2	264.51		Rhombencephalon - Gad1b Cluster 15	0
Rhombencephalon - Raphe - Inferior	259.619		Rhombencephalon - Gad1b Cluster 16	0
Rhombencephalon - Eminentia Granularis	255.97		Rhombencephalon - Gad1b Cluster 17	0
Rhombencephalon - 6.7FDhcrtR-Gal4 Cluster 2 Sparse	214.03		Rhombencephalon - Gad1b Cluster 18	0
Rhombencephalon - Rhombomere 7	208.816		Rhombencephalon - Gad1b Cluster 19	0
Diencephalon - Hypothalamus Qrfp neuron cluster	204.408		Rhombencephalon - Gad1b Cluster 2	0
Spinal Cord - Neurons with descending projections labelled by spinal backfills	201.575		Rhombencephalon - Gad1b Cluster 20	0
Diencephalon - Hypothalamus Hcrt Neurons	194.053		Rhombencephalon - Gad1b Cluster 3	0
Spinal Cord	189.533		Rhombencephalon - Gad1b Cluster 4	0
Spinal Cord - Neuropil Region	187.673		Rhombencephalon - Gad1b Cluster 5	0
Rhombencephalon - Glyt2 Cluster 1	180.982		Rhombencephalon - Gad1b Cluster 6	0
Ganglia - Lateral Line Neuromast D2	148.894		Rhombencephalon - Gad1b Cluster 7	0
Spinal Cord - Gad1b Stripe 2	148.398		Rhombencephalon - Gad1b Cluster 8	0
Diencephalon - Retinal Arborization Field 3 (AF3)	130.84		Rhombencephalon - Gad1b Cluster 9	0
Rhombencephalon - Rhombomere 4	125.606		Rhombencephalon - Gad1b Stripe 1	0
Ganglia - Lateral Line Neuromast SO3	125.539		Rhombencephalon - Gad1b Stripe 2	0
Rhombencephalon - Ventrolateral population of serotonergic neurons	104.34		Rhombencephalon - Gad1b Stripe 3	0
Diencephalon - Caudal Hypothalamus	97.2604		Rhombencephalon - Glyt2 Cluster 1	0
Diencephalon - Hypothalamus - Intermediate Hypothalamus Neural Cluster	95.6872		Rhombencephalon - Glyt2 Cluster 10	0
Rhombencephalon - Glyt2 Cluster 6	82.8853		Rhombencephalon - Glyt2 Cluster 11	0
Mesencephalon - Vmat2 cluster2	78.3735		Rhombencephalon - Glyt2 Cluster 12	0
Spinal Cord - Olig2 Stripe	76.4608		Rhombencephalon - Glyt2 Cluster 13	0
Rhombencephalon - Inferior Olive	74.2894		Rhombencephalon - Glyt2 Cluster 14	0
Diencephalon - Pineal	74.0957		Rhombencephalon - Glyt2 Cluster 2	0
Rhombencephalon - VII Facial Motor and octavolateralis efferent neurons	69.8351		Rhombencephalon - Glyt2 Cluster 3	0
Rhombencephalon - Gad1b Cluster 18	66.9584		Rhombencephalon - Glyt2 Cluster 4	0
Diencephalon - Hypothalamus Gad1b Cluster 3 Sparse	57.0927		Rhombencephalon - Glyt2 Cluster 5	0
Rhombencephalon - MiV1	52.7196		Rhombencephalon - Glyt2 Cluster 6	0
Rhombencephalon - Rhombomere 6	42.7925		Rhombencephalon - Glyt2 Cluster 7	0
Rhombencephalon - RoV3	40.5066		Rhombencephalon - Glyt2 Cluster 8	0
Spinal Cord - Glyt2 Stripe	40.3591		Rhombencephalon - Glyt2 Cluster 9	0
Diencephalon - Pineal Vmat2 cluster	39.6626		Rhombencephalon - Glyt2 Stripe 1	0
Rhombencephalon - Vglut2 cluster 3	38.4272		Rhombencephalon - Glyt2 Stripe 2	0
Rhombencephalon - Cerebellum Gad1b Enriched Areas	37.5522		Rhombencephalon - Glyt2 Stripe 3	0
Rhombencephalon - S1181t Cluster	37.4825		Rhombencephalon - Inferior Olive	0
Diencephalon - Diffuse Nucleus of the Intermediate Hypothalamus	35.2592		Rhombencephalon - Interpeduncular Nucleus	0
Spinal Cord - Vglut2 Stripe 3	30.9994		Rhombencephalon - Isl1 Cluster 1	0
Rhombencephalon - Neuropil Region 4	27.1564		Rhombencephalon - Isl1 Cluster 2	0
Spinal Cord - Vmat2 Stripe2	26.4714		Rhombencephalon - Isl1 Cluster 3	0
Telencephalon - Subpallial Otpb strip	19.278		Rhombencephalon - Isl1 Stripe 1	0
Rhombencephalon - Neuropil Region 3	12.6337		Rhombencephalon - Lateral Reticular Nucleus	0
Rhombencephalon - X Vagus motorneuron cluster	8.512		Rhombencephalon - Lobus caudalis cerebelli	0
Rhombencephalon - 6.7FDhcrtR-Gal4 Stripe 2	8.2702		Rhombencephalon - Locus Coreuleus	0
Diencephalon - Migrated Posterior Tubercular Area (M2)	6.7566		Rhombencephalon - Mauthner	0
Rhombencephalon - Glyt2 Stripe 2	4.8508		Rhombencephalon - Mauthner Cell Axon Cap	0
Ganglia - Lateral Line Neuromast SO2	4.4864		Rhombencephalon - Medial Vestibular Nucleus	0
Diencephalon - Hypothalamus Vglut2 Cluster 2	3.9697		Rhombencephalon - MiD2	0
Rhombencephalon - Medial Vestibular Nucleus	3.5257		Rhombencephalon - MiD3	0
Mesencephalon - Vglut2 cluster 1	1.4546		Rhombencephalon - MiM1	0
Rhombencephalon - Glyt2 Cluster 13	0.95803		Rhombencephalon - MiR1	0
Spinal Cord - Vglut2 Stripe 1	0.56372		Rhombencephalon - MiR2	0
Rhombencephalon - Vglut2 Stripe 1	0.27971		Rhombencephalon - MiT	0
Diencephalon - Anterior group of the posterior tubercular vmat2 neurons	0		Rhombencephalon - MiV1	0
Diencephalon - Anterior preoptic dopaminergic cluster	0		Rhombencephalon - MiV2	0
Diencephalon - Dopaminergic Cluster 3 - hypothalamus	0		Rhombencephalon - Neuropil Region 2	0
Diencephalon - Hypothalamus - Caudal Hypothalamus Neural Cluster	0		Rhombencephalon - Neuropil Region 3	0
Diencephalon - Hypothalamus Gad1b Cluster 2	0		Rhombencephalon - Neuropil Region 4	0
Diencephalon - Hypothalamus Olig2 cluster	0		Rhombencephalon - Neuropil Region 5	0
Diencephalon - Hypothalamus Olig2 cluster 2	0		Rhombencephalon - Neuropil Region 6	0
Diencephalon - Hypothalamus Vglut2 Cluster 3	0		Rhombencephalon - Noradrendergic neurons of the Interfascicular and Vagal areas	0
Diencephalon - Hypothalamus Vglut2 Cluster 4	0		Rhombencephalon - Oculomotor Nucleus nIV	0
Diencephalon - Hypothalamus Vglut2 Cluster 5	0		Rhombencephalon - Olig2 Cluster	0
Diencephalon - Hypothalamus Vglut2 Cluster 6	0		Rhombencephalon - Olig2 Stripe	0
Diencephalon - Hypothamic VentroLateral VMAT cluster	0		Rhombencephalon - Olig2 enriched areas in cerebellum	0
Diencephalon - Optic Chiasm	0		Rhombencephalon - Otpb Cluster 1	0
Diencephalon - Oxtl Cluster 2	0		Rhombencephalon - Otpb Cluster 2 - locus coeruleus	0
Diencephalon - Pituitary	0		Rhombencephalon - Otpb Cluster 3	0
Diencephalon - Preoptic area posterior dopaminergic cluster	0		Rhombencephalon - Otpb Cluster 4	0
Diencephalon - Retinal Arborization Field 1 (AF1- Approximate Location)	0		Rhombencephalon - Otpb Cluster 5	0
Diencephalon - Retinal Arborization Field 2 (AF2- Approximate Location)	0		Rhombencephalon - Otpb Cluster 6	0
Diencephalon - Retinal Arborization Field 6 (AF6)	0		Rhombencephalon - Oxtl Cluster 1 Sparse	0
Diencephalon - Torus Lateralis	0		Rhombencephalon - Oxtl Cluster 2 Near MC axon cap	0
Ganglia - Anterior Lateral Line Ganglion	0		Rhombencephalon - Posterior Cluster of nV Trigeminal Motorneurons	0
Ganglia - Facial Sensory Ganglion	0		Rhombencephalon - Ptf1a Cluster 1	0
Ganglia - Facial glossopharyngeal ganglion	0		Rhombencephalon - Ptf1a Stripe	0
Ganglia - Lateral Line Neuromast D1	0		Rhombencephalon - Raphe - Inferior	0
Ganglia - Lateral Line Neuromast O1	0		Rhombencephalon - Raphe - Superior	0
Ganglia - Lateral Line Neuromast OC1	0		Rhombencephalon - Rhombomere 1	0
Ganglia - Posterior Lateral Line Ganglia	0		Rhombencephalon - Rhombomere 2	0
Ganglia - Statoacoustic Ganglion	0		Rhombencephalon - Rhombomere 3	0
Ganglia - Trigeminal Ganglion	0		Rhombencephalon - Rhombomere 4	0
Ganglia - Vagal Ganglia	0		Rhombencephalon - Rhombomere 5	0
Mesencephalon - NucMLF (nucleus of the medial longitudinal fascicle)	0		Rhombencephalon - Rhombomere 7	0
Mesencephalon - Retinal Arborization Field 8 (AF8)	0		Rhombencephalon - RoL-R1	0
Rhombencephalon - 6.7FDhcrtR-Gal4 Cluster 1	0		Rhombencephalon - RoL2	0
Rhombencephalon - 6.7FDhcrtR-Gal4 Cluster 3	0		Rhombencephalon - RoL3	0
Rhombencephalon - 6.7FDhcrtR-Gal4 Cluster 4	0		Rhombencephalon - RoM1	0
Rhombencephalon - 6.7FDhcrtR-Gal4 Cluster 5	0		Rhombencephalon - RoM2	0
Rhombencephalon - 6.7FDhcrtR-Gal4 Stripe 3	0		Rhombencephalon - RoM3	0
Rhombencephalon - 6.7FDhcrtR-Gal4 Stripe 4	0		Rhombencephalon - RoV3	0
Rhombencephalon - Area Postrema	0		Rhombencephalon - S1181t Cluster	0
Rhombencephalon - Gad1b Cluster 10	0		Rhombencephalon - Small cluster of TH stained neurons	0
Rhombencephalon - Gad1b Cluster 13	0		Rhombencephalon - Spinal Backfill Vestibular Population	0
Rhombencephalon - Gad1b Cluster 14	0		Rhombencephalon - Spiral Fiber Neuron Anterior cluster	0
Rhombencephalon - Gad1b Cluster 15	0		Rhombencephalon - Spiral Fiber Neuron Posterior cluster	0
Rhombencephalon - Gad1b Cluster 19	0		Rhombencephalon - Tangential Vestibular Nucleus	0
Rhombencephalon - Gad1b Cluster 20	0		Rhombencephalon - VII Facial Motor and octavolateralis efferent neurons	0
Rhombencephalon - Gad1b Cluster 5	0		Rhombencephalon - VII' Facial Motor and octavolateralis efferent neurons	0
Rhombencephalon - Gad1b Cluster 6	0		Rhombencephalon - Valvula Cerebelli	0
Rhombencephalon - Glyt2 Cluster 10	0		Rhombencephalon - Ventrolateral population of serotonergic neurons	0
Rhombencephalon - Glyt2 Cluster 11	0		Rhombencephalon - Vglut2 Stripe 2	0
Rhombencephalon - Glyt2 Cluster 12	0		Rhombencephalon - Vglut2 Stripe 3	0
Rhombencephalon - Glyt2 Cluster 14	0		Rhombencephalon - Vglut2 Stripe 4	0
Rhombencephalon - Glyt2 Cluster 2	0		Rhombencephalon - Vglut2 cluster 1	0
Rhombencephalon - Glyt2 Cluster 3	0		Rhombencephalon - Vglut2 cluster 2	0
Rhombencephalon - Glyt2 Cluster 4	0		Rhombencephalon - Vglut2 cluster 3	0
Rhombencephalon - Glyt2 Cluster 5	0		Rhombencephalon - Vglut2 cluster 4	0
Rhombencephalon - Glyt2 Cluster 7	0		Rhombencephalon - Vmat2 Cluster 1	0
Rhombencephalon - Glyt2 Cluster 8	0		Rhombencephalon - Vmat2 Cluster 2	0
Rhombencephalon - Glyt2 Cluster 9	0		Rhombencephalon - Vmat2 Cluster 3	0
Rhombencephalon - Isl1 Cluster 3	0		Rhombencephalon - Vmat2 Cluster 4	0
Rhombencephalon - Isl1 Stripe 1	0		Rhombencephalon - Vmat2 Cluster 5	0
Rhombencephalon - Lateral Reticular Nucleus	0		Rhombencephalon - Vmat2 Stripe1	0
Rhombencephalon - Lobus caudalis cerebelli	0		Rhombencephalon - Vmat2 Stripe2	0
Rhombencephalon - Locus Coreuleus	0		Rhombencephalon - Vmat2 Stripe3	0
Rhombencephalon - Mauthner	0		Rhombencephalon - X Vagus motorneuron cluster	0
Rhombencephalon - Mauthner Cell Axon Cap	0		Spinal Cord	0
Rhombencephalon - MiD3	0		Spinal Cord - 6.7FDhcrtR-Gal4 Stripe	0
Rhombencephalon - MiM1	0		Spinal Cord - Dorsal Sparse Isl1 cluster	0
Rhombencephalon - MiR1	0		Spinal Cord - Gad1b Stripe 1	0
Rhombencephalon - MiT	0		Spinal Cord - Gad1b Stripe 2	0
Rhombencephalon - MiV2	0		Spinal Cord - Glyt2 Stripe	0
Rhombencephalon - Neuropil Region 2	0		Spinal Cord - Isl1 stripe - motorneurons	0
Rhombencephalon - Noradrendergic neurons of the Interfascicular and Vagal areas	0		Spinal Cord - Neurons with descending projections labelled by spinal backfills	0
Rhombencephalon - Olig2 Cluster	0		Spinal Cord - Neuropil Region	0
Rhombencephalon - Otpb Cluster 1	0		Spinal Cord - Olig2 Stripe	0
Rhombencephalon - Otpb Cluster 2 - locus coeruleus	0		Spinal Cord - Vglut2 Stripe 1	0
Rhombencephalon - Otpb Cluster 5	0		Spinal Cord - Vglut2 Stripe 2	0
Rhombencephalon - Oxtl Cluster 2 Near MC axon cap	0		Spinal Cord - Vglut2 Stripe 3	0
Rhombencephalon - Posterior Cluster of nV Trigeminal Motorneurons	0		Spinal Cord - Vmat2 Stripe1	0
Rhombencephalon - Qrfp neuron cluster sparse	0		Spinal Cord - Vmat2 Stripe2	0
Rhombencephalon - RoL2	0		Telencephalon -	0
Rhombencephalon - RoL3	0		Telencephalon - Anterior Commisure	0
Rhombencephalon - RoM3	0		Telencephalon - Isl1 cluster 1	0
Rhombencephalon - Small cluster of TH stained neurons	0		Telencephalon - Isl1 cluster 2	0
Rhombencephalon - Spinal Backfill Vestibular Population	0		Telencephalon - Olfactory Bulb	0
Rhombencephalon - Spiral Fiber Neuron Anterior cluster	0		Telencephalon - Olfactory bulb dopaminergic neuron areas	0
Rhombencephalon - Spiral Fiber Neuron Posterior cluster	0		Telencephalon - Olig2 Cluster	0
Rhombencephalon - Tangential Vestibular Nucleus	0		Telencephalon - Optic Commissure	0
Rhombencephalon - VII' Facial Motor and octavolateralis efferent neurons	0		Telencephalon - Pallium	0
Rhombencephalon - Vglut2 Stripe 2	0		Telencephalon - Postoptic Commissure	0
Rhombencephalon - Vglut2 cluster 2	0		Telencephalon - S1181t Cluster	0
Rhombencephalon - Vmat2 Cluster 1	0		Telencephalon - Subpallial Gad1b cluster	0
Rhombencephalon - Vmat2 Cluster 2	0		Telencephalon - Subpallial Otpb Cluster 2	0
Rhombencephalon - Vmat2 Cluster 3	0		Telencephalon - Subpallial Otpb strip	0
Rhombencephalon - Vmat2 Cluster 4	0		Telencephalon - Subpallial Vglut2 Cluster	0
Rhombencephalon - Vmat2 Stripe2	0		Telencephalon - Subpallial dopaminergic cluster	0
Rhombencephalon - Vmat2 Stripe3	0		Telencephalon - Subpallium	0
Spinal Cord - Dorsal Sparse Isl1 cluster	0		Telencephalon - Telencephalic Migrated Area 4 (M4)	0
Spinal Cord - Vmat2 Stripe1	0		Telencephalon - Vglut2 rind	0
Telencephalon - Optic Commissure	0		Telencephalon - Vmat2 cluster	0

## Sheet: 1F. MUT 5 mM PTZ over Media
INCREASED			DECREASED
ROI name	Signal in ROI		ROI name	Signal in ROI
Diencephalon - Hypothalamus Gad1b Cluster 2	50941.4		Diencephalon - Migrated Posterior Tubercular Area (M2)	67.3219
Diencephalon - Rostral Hypothalamus	49442.1		Diencephalon - Hypothalamus Gad1b Cluster 1	26.3734
Diencephalon - Isl1 cluster 3	45119.8		Diencephalon - Hypothalamus Vglut2 Cluster 2	4.0444
Diencephalon - Hypothalamus s1181t Cluster	43428		Diencephalon - Intermediate Hypothalamus	3.4511
Telencephalon - Isl1 cluster 2	43233.2		Telencephalon - Olfactory Bulb	2.4123
Diencephalon - Isl1 cluster 2	42859.9		Diencephalon -	0.91777
Diencephalon - Hypothalamus Qrfp neuron cluster	42835.5		Telencephalon -	0.27345
Mesencephalon - Vmat2 cluster2	40503.7		Ganglia - Olfactory Epithelium	0.27051
Diencephalon - Otpb Cluster 4	39315.7		Diencephalon - Anterior group of the posterior tubercular vmat2 neurons	0
Diencephalon - Dopaminergic Cluster 1 - ventral thalamic and periventricular posterior tubercular DA neurons	38237.5		Diencephalon - Anterior preoptic dopaminergic cluster	0
Diencephalon - Otpb Cluster 2	37781.3		Diencephalon - Anterior pretectum cluster of vmat2 Neurons	0
Mesencephalon - Isl1 cluster of the mesencephalic region	37738.6		Diencephalon - Caudal Hypothalamus	0
Diencephalon - Dopaminergic Cluster 6 - hypothalamus	37496.2		Diencephalon - Diffuse Nucleus of the Intermediate Hypothalamus	0
Diencephalon - Dopaminergic Cluster 2 - posterior tuberculum	37117.3		Diencephalon - Dopaminergic Cluster 1 - ventral thalamic and periventricular posterior tubercular DA neurons	0
Telencephalon - Subpallial Otpb strip	36694.2		Diencephalon - Dopaminergic Cluster 2 - posterior tuberculum	0
Rhombencephalon - Gad1b Cluster 17	36633.9		Diencephalon - Dopaminergic Cluster 3 - hypothalamus	0
Rhombencephalon - Gad1b Cluster 1	36164.6		Diencephalon - Dopaminergic Cluster 4/5 - posterior tuberculum and hypothalamus	0
Diencephalon - Otpb Cluster 3	36085.2		Diencephalon - Dopaminergic Cluster 6 - hypothalamus	0
Rhombencephalon - Otpb Cluster 3	35601.4		Diencephalon - Dopaminergic Cluster 7 - Caudal Hypothalamus	0
Diencephalon - Hypothalamus Hcrt Neurons	35519.4		Diencephalon - Dorsal Thalamus	0
Diencephalon - Oxtl Cluster 1 in Preoptic Area	35424.3		Diencephalon - Eminentia Thalami	0
Diencephalon - Preoptic area Vglut2 cluster	34999.5		Diencephalon - Habenula	0
Diencephalon - Hypothalamus - Intermediate Hypothalamus Neural Cluster	34068.9		Diencephalon - Hypothalamus - Caudal Hypothalamus Neural Cluster	0
Rhombencephalon - Gad1b Cluster 2	33147		Diencephalon - Hypothalamus - Intermediate Hypothalamus Neural Cluster	0
Rhombencephalon - Oxtl Cluster 1 Sparse	32700.8		Diencephalon - Hypothalamus 6.7FRhcrtR-Gal4 cluster 1	0
Telencephalon - S1181t Cluster	32519.6		Diencephalon - Hypothalamus 6.7FRhcrtR-Gal4 cluster 2	0
Diencephalon - Hypothalamus 6.7FRhcrtR-Gal4 cluster 1	32506.4		Diencephalon - Hypothalamus Gad1b Cluster 2	0
Diencephalon - Preoptic area posterior dopaminergic cluster	32440.9		Diencephalon - Hypothalamus Gad1b Cluster 3 Sparse	0
Diencephalon - Hypothalamus Vglut2 Cluster 4	32269.9		Diencephalon - Hypothalamus Hcrt Neurons	0
Diencephalon - Preoptic Area	31974.9		Diencephalon - Hypothalamus Olig2 cluster	0
Diencephalon - Postoptic Commissure	31827.3		Diencephalon - Hypothalamus Olig2 cluster 2	0
Telencephalon - Subpallial Vglut2 Cluster	31598.4		Diencephalon - Hypothalamus Qrfp neuron cluster	0
Diencephalon - Preoptic Otpb Cluster	31301.3		Diencephalon - Hypothalamus Vglut2 Cluster 1	0
Mesencephalon - Oxtl Cluster Sparse	31195.4		Diencephalon - Hypothalamus Vglut2 Cluster 3	0
Rhombencephalon - Vglut2 cluster 1	31187		Diencephalon - Hypothalamus Vglut2 Cluster 4	0
Telencephalon - Isl1 cluster 1	31166.4		Diencephalon - Hypothalamus Vglut2 Cluster 5	0
Diencephalon - Oxtl Cluster 4 - sparse in hypothalamus	30526.3		Diencephalon - Hypothalamus Vglut2 Cluster 6	0
Telencephalon - Subpallial Otpb Cluster 2	29866.9		Diencephalon - Hypothalamus s1181t Cluster	0
Diencephalon - Oxtl Cluster 3	29812		Diencephalon - Hypothamic VentroLateral VMAT cluster	0
Rhombencephalon - Neuropil Region 6	29423.4		Diencephalon - Isl1 cluster 1	0
Mesencephalon - Medial Tectal Band	28854.5		Diencephalon - Isl1 cluster 2	0
Diencephalon - Anterior preoptic dopaminergic cluster	28441.3		Diencephalon - Isl1 cluster 3	0
Diencephalon - Hypothalamus Vglut2 Cluster 5	28417.3		Diencephalon - Left Habenula Vglut2 Cluster	0
Diencephalon - Otpb Cluster 1	27943.3		Diencephalon - Medial vglut2 cluster	0
Telencephalon - Subpallium	27632		Diencephalon - Migrated Area of the Pretectum (M1)	0
Diencephalon - Posterior Tuberculum	27480.2		Diencephalon - Olig2 Band	0
Telencephalon - Postoptic Commissure	27101.9		Diencephalon - Olig2 Band 2	0
Diencephalon - Isl1 cluster 1	27005.4		Diencephalon - Optic Chiasm	0
Diencephalon - Eminentia Thalami	26825.8		Diencephalon - Otpb Cluster 1	0
Mesencephalon - Vmat2 cluster of paraventricular organ	26804.5		Diencephalon - Otpb Cluster 2	0
Diencephalon - Dopaminergic Cluster 4/5 - posterior tuberculum and hypothalamus	26739.9		Diencephalon - Otpb Cluster 3	0
Telencephalon - Olig2 Cluster	26144.7		Diencephalon - Otpb Cluster 4	0
Telencephalon - Subpallial Gad1b cluster	26113.9		Diencephalon - Oxtl Cluster 1 in Preoptic Area	0
Rhombencephalon - RoM1	25855		Diencephalon - Oxtl Cluster 2	0
Diencephalon - Olig2 Band 2	25687.5		Diencephalon - Oxtl Cluster 3	0
Diencephalon - Ventral Thalamus	25650.3		Diencephalon - Oxtl Cluster 4 - sparse in hypothalamus	0
Diencephalon - Dorsal Thalamus	25610.7		Diencephalon - Oxtl Cluster 5	0
Diencephalon - Medial vglut2 cluster	25531.7		Diencephalon - Pineal	0
Diencephalon - Hypothalamus 6.7FRhcrtR-Gal4 cluster 2	25186.3		Diencephalon - Pineal Vmat2 cluster	0
Diencephalon - Hypothalamus Gad1b Cluster 3 Sparse	24529		Diencephalon - Pituitary	0
Rhombencephalon - MiV2	24047.1		Diencephalon - Posterior Tuberculum	0
Rhombencephalon - Glyt2 Cluster 8	23912.8		Diencephalon - Postoptic Commissure	0
Rhombencephalon - Isl1 Cluster 1	23882.1		Diencephalon - Preoptic Area	0
Diencephalon - Olig2 Band	22904.2		Diencephalon - Preoptic Otpb Cluster	0
Rhombencephalon - MiV1	22472.7		Diencephalon - Preoptic area Vglut2 cluster	0
Rhombencephalon - Gad1b Cluster 9	22413.8		Diencephalon - Preoptic area posterior dopaminergic cluster	0
Mesencephalon - Retinal Arborization Field 7 (AF7)	22367.1		Diencephalon - Pretectal Gad1b Cluster	0
Diencephalon - Retinal Arborization Field 1 (AF1- Approximate Location)	22049.9		Diencephalon - Pretectal dopaminergic cluster	0
Diencephalon - Retinal Arborization Field 2 (AF2- Approximate Location)	21899.2		Diencephalon - Pretectum	0
Telencephalon - Anterior Commisure	21800.7		Diencephalon - Retinal Arborization Field 1 (AF1- Approximate Location)	0
Diencephalon - Pretectum	21784.2		Diencephalon - Retinal Arborization Field 2 (AF2- Approximate Location)	0
Diencephalon - Pretectal dopaminergic cluster	21359.1		Diencephalon - Retinal Arborization Field 3 (AF3)	0
Diencephalon - Anterior pretectum cluster of vmat2 Neurons	21177.6		Diencephalon - Retinal Arborization Field 4 (AF4)	0
Rhombencephalon - Raphe - Superior	21152.1		Diencephalon - Retinal Arborization Field 5 (AF5)	0
Rhombencephalon - Gad1b Cluster 12	20810.3		Diencephalon - Retinal Arborization Field 6 (AF6)	0
Rhombencephalon - Glyt2 Cluster 10	20424.3		Diencephalon - Right Habenula Vglut2 Cluster	0
Diencephalon -	20345.4		Diencephalon - Rostral Hypothalamus	0
Telencephalon - Vmat2 cluster	20275.9		Diencephalon - Torus Lateralis	0
Rhombencephalon - Isl1 Cluster 2	20272.8		Diencephalon - Ventral Thalamus	0
Rhombencephalon - CaV	20197.7		Ganglia - Anterior Lateral Line Ganglion	0
Mesencephalon - Tectum Stratum Periventriculare	20154.4		Ganglia - Facial Sensory Ganglion	0
Telencephalon - Subpallial dopaminergic cluster	20050		Ganglia - Facial glossopharyngeal ganglion	0
Diencephalon - Dopaminergic Cluster 7 - Caudal Hypothalamus	19995.2		Ganglia - Lateral Line Neuromast D1	0
Rhombencephalon - Glyt2 Cluster 9	19941.5		Ganglia - Lateral Line Neuromast D2	0
Diencephalon - Anterior group of the posterior tubercular vmat2 neurons	19575.5		Ganglia - Lateral Line Neuromast N	0
Diencephalon - Oxtl Cluster 2	19183.1		Ganglia - Lateral Line Neuromast O1	0
Rhombencephalon - RoV3	18968.5		Ganglia - Lateral Line Neuromast OC1	0
Mesencephalon - Tegmentum	18825.7		Ganglia - Lateral Line Neuromast SO1	0
Rhombencephalon - MiR1	18784.8		Ganglia - Lateral Line Neuromast SO2	0
Rhombencephalon - Anterior Cluster of nV Trigeminal Motorneurons	18757.2		Ganglia - Lateral Line Neuromast SO3	0
Rhombencephalon - Gad1b Cluster 10	18635.8		Ganglia - Posterior Lateral Line Ganglia	0
Mesencephalon - Tecum Neuropil	18604.6		Ganglia - Statoacoustic Ganglion	0
Rhombencephalon - Gad1b Cluster 16	18582.2		Ganglia - Trigeminal Ganglion	0
Mesencephalon -	18548.4		Ganglia - Vagal Ganglia	0
Rhombencephalon - Gad1b Cluster 8	18456.1		Mesencephalon -	0
Diencephalon - Oxtl Cluster 5	18415.2		Mesencephalon - Isl1 cluster of the mesencephalic region	0
Telencephalon -	18338.5		Mesencephalon - Medial Tectal Band	0
Rhombencephalon - Interpeduncular Nucleus	18179.8		Mesencephalon - NucMLF (nucleus of the medial longitudinal fascicle)	0
Rhombencephalon - CaD	18095		Mesencephalon - Oculomotor Nucleus nIII	0
Rhombencephalon - Otpb Cluster 4	17856.9		Mesencephalon - Otpb Cluster	0
Diencephalon - Migrated Area of the Pretectum (M1)	17593.9		Mesencephalon - Oxtl Cluster Sparse	0
Rhombencephalon - Gad1b Cluster 4	17436.9		Mesencephalon - Ptf1a Cluster	0
Mesencephalon - Otpb Cluster	17302.3		Mesencephalon - Retinal Arborization Field 7 (AF7)	0
Telencephalon - Pallium	17277.5		Mesencephalon - Retinal Arborization Field 8 (AF8)	0
Rhombencephalon - RoL-R1	16773.6		Mesencephalon - Retinal Arborization Field 9 (AF9)	0
Mesencephalon - Torus Semicircularis	16331.1		Mesencephalon - Sparse 6.7FRhcrtR cluster	0
Rhombencephalon - Glyt2 Cluster 7	16148.2		Mesencephalon - Tectum Stratum Periventriculare	0
Mesencephalon - Ptf1a Cluster	16110.9		Mesencephalon - Tecum Neuropil	0
Diencephalon - Hypothalamus Vglut2 Cluster 1	15985.5		Mesencephalon - Tegmentum	0
Diencephalon - Retinal Arborization Field 3 (AF3)	15934.5		Mesencephalon - Torus Longitudinalis	0
Rhombencephalon - Vmat2 Cluster 5	15644.8		Mesencephalon - Torus Semicircularis	0
Telencephalon - Vglut2 rind	15500.8		Mesencephalon - Vglut2 cluster 1	0
Diencephalon - Pretectal Gad1b Cluster	15222		Mesencephalon - Vmat2 cluster of paraventricular organ	0
Rhombencephalon - Vglut2 cluster 4	15010.8		Mesencephalon - Vmat2 cluster2	0
Rhombencephalon - MiR2	14815.7		Rhombencephalon -	0
Diencephalon - Intermediate Hypothalamus	14049.2		Rhombencephalon - 6.7FDhcrtR-Gal4 Cluster 1	0
Rhombencephalon - Caudal Ventral Cluster Labelled by Spinal Backfills	13828.5		Rhombencephalon - 6.7FDhcrtR-Gal4 Cluster 2 Sparse	0
Rhombencephalon - Ptf1a Cluster 1	13800.8		Rhombencephalon - 6.7FDhcrtR-Gal4 Cluster 3	0
Rhombencephalon - Rhombomere 1	13532.3		Rhombencephalon - 6.7FDhcrtR-Gal4 Cluster 4	0
Mesencephalon - Sparse 6.7FRhcrtR cluster	13228.2		Rhombencephalon - 6.7FDhcrtR-Gal4 Cluster 5	0
Diencephalon - Retinal Arborization Field 5 (AF5)	13185.3		Rhombencephalon - 6.7FDhcrtR-Gal4 Stripe 1	0
Rhombencephalon - MiD2	13132.1		Rhombencephalon - 6.7FDhcrtR-Gal4 Stripe 2	0
Rhombencephalon - Neuropil Region 5	13030.4		Rhombencephalon - 6.7FDhcrtR-Gal4 Stripe 3	0
Rhombencephalon - Valvula Cerebelli	12760		Rhombencephalon - 6.7FDhcrtR-Gal4 Stripe 4	0
Rhombencephalon - Raphe - Inferior	12569.5		Rhombencephalon - Anterior Cluster of nV Trigeminal Motorneurons	0
Rhombencephalon - Cerebelluar-Vglut2 enriched areas	12448.2		Rhombencephalon - Area Postrema	0
Rhombencephalon - MiM1	12331.4		Rhombencephalon - CaD	0
Rhombencephalon - Rhombomere 2	11807.1		Rhombencephalon - CaV	0
Rhombencephalon - Glyt2 Stripe 3	11497.5		Rhombencephalon - Caudal Ventral Cluster Labelled by Spinal Backfills	0
Diencephalon - Retinal Arborization Field 6 (AF6)	11175.6		Rhombencephalon - Cerebellar Neuropil 1	0
Diencephalon - Retinal Arborization Field 4 (AF4)	11136.9		Rhombencephalon - Cerebelluar-Vglut2 enriched areas	0
Diencephalon - Hypothalamus Olig2 cluster 2	10868.5		Rhombencephalon - Cerebellum	0
Rhombencephalon - Gad1b Stripe 1	10841.2		Rhombencephalon - Cerebellum Gad1b Enriched Areas	0
Rhombencephalon - Gad1b Cluster 3	10793.6		Rhombencephalon - Corpus Cerebelli	0
Diencephalon - Habenula	10740.4		Rhombencephalon - Eminentia Granularis	0
Rhombencephalon - RoM2	10657.8		Rhombencephalon - Gad1b Cluster 1	0
Rhombencephalon - RoM3	10449.9		Rhombencephalon - Gad1b Cluster 10	0
Rhombencephalon - 6.7FDhcrtR-Gal4 Cluster 3	10383.6		Rhombencephalon - Gad1b Cluster 11	0
Diencephalon - Left Habenula Vglut2 Cluster	10345.8		Rhombencephalon - Gad1b Cluster 12	0
Rhombencephalon - Gad1b Cluster 11	10082.6		Rhombencephalon - Gad1b Cluster 13	0
Rhombencephalon - Vglut2 Stripe 3	10033		Rhombencephalon - Gad1b Cluster 14	0
Rhombencephalon - Inferior Olive	9815.64		Rhombencephalon - Gad1b Cluster 15	0
Diencephalon - Hypothalamus Vglut2 Cluster 6	9786.91		Rhombencephalon - Gad1b Cluster 16	0
Rhombencephalon - Gad1b Stripe 3	9697.34		Rhombencephalon - Gad1b Cluster 17	0
Rhombencephalon - Cerebellar Neuropil 1	9546.91		Rhombencephalon - Gad1b Cluster 18	0
Rhombencephalon - Glyt2 Stripe 1	9534.73		Rhombencephalon - Gad1b Cluster 19	0
Rhombencephalon - 6.7FDhcrtR-Gal4 Cluster 2 Sparse	9231.71		Rhombencephalon - Gad1b Cluster 2	0
Rhombencephalon - Vglut2 Stripe 4	9203.65		Rhombencephalon - Gad1b Cluster 20	0
Rhombencephalon - Rhombomere 3	9093.12		Rhombencephalon - Gad1b Cluster 3	0
Diencephalon - Dopaminergic Cluster 3 - hypothalamus	8773.46		Rhombencephalon - Gad1b Cluster 4	0
Telencephalon - Telencephalic Migrated Area 4 (M4)	8683.73		Rhombencephalon - Gad1b Cluster 5	0
Rhombencephalon - Glyt2 Cluster 1	8668.37		Rhombencephalon - Gad1b Cluster 6	0
Rhombencephalon - 6.7FDhcrtR-Gal4 Stripe 3	8621.72		Rhombencephalon - Gad1b Cluster 7	0
Rhombencephalon - Olig2 Stripe	8442.06		Rhombencephalon - Gad1b Cluster 8	0
Rhombencephalon -	8263.62		Rhombencephalon - Gad1b Cluster 9	0
Diencephalon - Caudal Hypothalamus	8209.97		Rhombencephalon - Gad1b Stripe 1	0
Diencephalon - Hypothalamus Gad1b Cluster 1	8080.04		Rhombencephalon - Gad1b Stripe 2	0
Mesencephalon - Retinal Arborization Field 9 (AF9)	7899.65		Rhombencephalon - Gad1b Stripe 3	0
Telencephalon - Olfactory bulb dopaminergic neuron areas	7742.74		Rhombencephalon - Glyt2 Cluster 1	0
Rhombencephalon - Rhombomere 5	7620.63		Rhombencephalon - Glyt2 Cluster 10	0
Diencephalon - Migrated Posterior Tubercular Area (M2)	7460.24		Rhombencephalon - Glyt2 Cluster 11	0
Diencephalon - Hypothalamus - Caudal Hypothalamus Neural Cluster	7199.9		Rhombencephalon - Glyt2 Cluster 12	0
Spinal Cord - Vglut2 Stripe 2	7016.15		Rhombencephalon - Glyt2 Cluster 13	0
Rhombencephalon - Rhombomere 4	7014.26		Rhombencephalon - Glyt2 Cluster 14	0
Diencephalon - Hypothalamus Vglut2 Cluster 2	6855.98		Rhombencephalon - Glyt2 Cluster 2	0
Rhombencephalon - Cerebellum	6783.39		Rhombencephalon - Glyt2 Cluster 3	0
Rhombencephalon - Oculomotor Nucleus nIV	6772.34		Rhombencephalon - Glyt2 Cluster 4	0
Diencephalon - Right Habenula Vglut2 Cluster	6727.2		Rhombencephalon - Glyt2 Cluster 5	0
Rhombencephalon - Corpus Cerebelli	6551.1		Rhombencephalon - Glyt2 Cluster 6	0
Mesencephalon - Oculomotor Nucleus nIII	6193.65		Rhombencephalon - Glyt2 Cluster 7	0
Mesencephalon - Retinal Arborization Field 8 (AF8)	6141.19		Rhombencephalon - Glyt2 Cluster 8	0
Rhombencephalon - Otpb Cluster 6	6072.04		Rhombencephalon - Glyt2 Cluster 9	0
Telencephalon - Optic Commissure	5891.87		Rhombencephalon - Glyt2 Stripe 1	0
Rhombencephalon - Glyt2 Cluster 6	5736.7		Rhombencephalon - Glyt2 Stripe 2	0
Rhombencephalon - Gad1b Cluster 7	5582.27		Rhombencephalon - Glyt2 Stripe 3	0
Rhombencephalon - Gad1b Cluster 18	5527.91		Rhombencephalon - Inferior Olive	0
Rhombencephalon - Olig2 enriched areas in cerebellum	5174.25		Rhombencephalon - Interpeduncular Nucleus	0
Rhombencephalon - RoL3	5111.79		Rhombencephalon - Isl1 Cluster 1	0
Rhombencephalon - Locus Coreuleus	5015.4		Rhombencephalon - Isl1 Cluster 2	0
Diencephalon - Optic Chiasm	4948.34		Rhombencephalon - Isl1 Cluster 3	0
Rhombencephalon - Eminentia Granularis	4902.78		Rhombencephalon - Isl1 Stripe 1	0
Rhombencephalon - 6.7FDhcrtR-Gal4 Stripe 1	4861.75		Rhombencephalon - Lateral Reticular Nucleus	0
Spinal Cord - Isl1 stripe - motorneurons	4857.88		Rhombencephalon - Lobus caudalis cerebelli	0
Rhombencephalon - Vglut2 cluster 3	4423.8		Rhombencephalon - Locus Coreuleus	0
Rhombencephalon - Ptf1a Stripe	4238.83		Rhombencephalon - Mauthner	0
Rhombencephalon - Ventrolateral population of serotonergic neurons	4169		Rhombencephalon - Mauthner Cell Axon Cap	0
Rhombencephalon - Rhombomere 7	3996.44		Rhombencephalon - Medial Vestibular Nucleus	0
Diencephalon - Pineal Vmat2 cluster	3861.3		Rhombencephalon - MiD2	0
Spinal Cord - Gad1b Stripe 1	3618.1		Rhombencephalon - MiD3	0
Rhombencephalon - Rhombomere 6	3472.01		Rhombencephalon - MiM1	0
Rhombencephalon - Spiral Fiber Neuron Anterior cluster	3451.05		Rhombencephalon - MiR1	0
Rhombencephalon - Gad1b Stripe 2	3370.97		Rhombencephalon - MiR2	0
Diencephalon - Pineal	3278.16		Rhombencephalon - MiT	0
Spinal Cord - Olig2 Stripe	3112.46		Rhombencephalon - MiV1	0
Spinal Cord - 6.7FDhcrtR-Gal4 Stripe	3095.35		Rhombencephalon - MiV2	0
Rhombencephalon - RoL2	3074.8		Rhombencephalon - Neuropil Region 2	0
Rhombencephalon - Oxtl Cluster 2 Near MC axon cap	2998.18		Rhombencephalon - Neuropil Region 3	0
Rhombencephalon - MiT	2836.99		Rhombencephalon - Neuropil Region 4	0
Mesencephalon - NucMLF (nucleus of the medial longitudinal fascicle)	2796.36		Rhombencephalon - Neuropil Region 5	0
Rhombencephalon - Cerebellum Gad1b Enriched Areas	2732.6		Rhombencephalon - Neuropil Region 6	0
Rhombencephalon - Spiral Fiber Neuron Posterior cluster	2485.98		Rhombencephalon - Noradrendergic neurons of the Interfascicular and Vagal areas	0
Rhombencephalon - Isl1 Cluster 3	2368.65		Rhombencephalon - Oculomotor Nucleus nIV	0
Diencephalon - Hypothalamus Vglut2 Cluster 3	2214.7		Rhombencephalon - Olig2 Cluster	0
Ganglia - Lateral Line Neuromast SO3	2149.16		Rhombencephalon - Olig2 Stripe	0
Diencephalon - Diffuse Nucleus of the Intermediate Hypothalamus	2078.23		Rhombencephalon - Olig2 enriched areas in cerebellum	0
Spinal Cord - Neurons with descending projections labelled by spinal backfills	2074.29		Rhombencephalon - Otpb Cluster 1	0
Spinal Cord	2065.55		Rhombencephalon - Otpb Cluster 2 - locus coeruleus	0
Ganglia - Statoacoustic Ganglion	1923.93		Rhombencephalon - Otpb Cluster 3	0
Rhombencephalon - Gad1b Cluster 5	1916.33		Rhombencephalon - Otpb Cluster 4	0
Rhombencephalon - Olig2 Cluster	1844.22		Rhombencephalon - Otpb Cluster 5	0
Diencephalon - Hypothalamus Olig2 cluster	1792.61		Rhombencephalon - Otpb Cluster 6	0
Rhombencephalon - Posterior Cluster of nV Trigeminal Motorneurons	1738.52		Rhombencephalon - Oxtl Cluster 1 Sparse	0
Rhombencephalon - Vmat2 Stripe1	1700.61		Rhombencephalon - Oxtl Cluster 2 Near MC axon cap	0
Mesencephalon - Torus Longitudinalis	1564.75		Rhombencephalon - Posterior Cluster of nV Trigeminal Motorneurons	0
Spinal Cord - Neuropil Region	1522.42		Rhombencephalon - Ptf1a Cluster 1	0
Rhombencephalon - Mauthner Cell Axon Cap	1515.16		Rhombencephalon - Ptf1a Stripe	0
Telencephalon - Olfactory Bulb	1444.3		Rhombencephalon - Qrfp neuron cluster sparse	0
Rhombencephalon - S1181t Cluster	1361.58		Rhombencephalon - Raphe - Inferior	0
Rhombencephalon - Medial Vestibular Nucleus	1328.47		Rhombencephalon - Raphe - Superior	0
Rhombencephalon - VII Facial Motor and octavolateralis efferent neurons	1266.6		Rhombencephalon - Rhombomere 1	0
Rhombencephalon - Neuropil Region 3	1237.22		Rhombencephalon - Rhombomere 2	0
Rhombencephalon - Lobus caudalis cerebelli	1108.1		Rhombencephalon - Rhombomere 3	0
Spinal Cord - Vglut2 Stripe 3	1093.06		Rhombencephalon - Rhombomere 4	0
Spinal Cord - Gad1b Stripe 2	1092.44		Rhombencephalon - Rhombomere 5	0
Rhombencephalon - Otpb Cluster 2 - locus coeruleus	1088.56		Rhombencephalon - Rhombomere 6	0
Ganglia - Lateral Line Neuromast D2	910.001		Rhombencephalon - Rhombomere 7	0
Ganglia - Facial Sensory Ganglion	870.385		Rhombencephalon - RoL-R1	0
Rhombencephalon - Neuropil Region 4	868.457		Rhombencephalon - RoL2	0
Rhombencephalon - Otpb Cluster 1	826.288		Rhombencephalon - RoL3	0
Ganglia - Lateral Line Neuromast SO1	734.611		Rhombencephalon - RoM1	0
Rhombencephalon - Isl1 Stripe 1	648.136		Rhombencephalon - RoM2	0
Rhombencephalon - Vglut2 Stripe 2	642.533		Rhombencephalon - RoM3	0
Diencephalon - Pituitary	609.785		Rhombencephalon - RoV3	0
Rhombencephalon - Glyt2 Cluster 13	569.319		Rhombencephalon - S1181t Cluster	0
Spinal Cord - Glyt2 Stripe	551.814		Rhombencephalon - Small cluster of TH stained neurons	0
Diencephalon - Hypothamic VentroLateral VMAT cluster	551.724		Rhombencephalon - Spinal Backfill Vestibular Population	0
Rhombencephalon - Vmat2 Stripe3	549.172		Rhombencephalon - Spiral Fiber Neuron Anterior cluster	0
Rhombencephalon - X Vagus motorneuron cluster	548.72		Rhombencephalon - Spiral Fiber Neuron Posterior cluster	0
Rhombencephalon - 6.7FDhcrtR-Gal4 Cluster 4	544.734		Rhombencephalon - Tangential Vestibular Nucleus	0
Rhombencephalon - Glyt2 Stripe 2	532.427		Rhombencephalon - VII Facial Motor and octavolateralis efferent neurons	0
Rhombencephalon - MiD3	404.04		Rhombencephalon - VII' Facial Motor and octavolateralis efferent neurons	0
Rhombencephalon - 6.7FDhcrtR-Gal4 Stripe 2	377.411		Rhombencephalon - Valvula Cerebelli	0
Ganglia - Anterior Lateral Line Ganglion	359.82		Rhombencephalon - Ventrolateral population of serotonergic neurons	0
Rhombencephalon - Mauthner	284.49		Rhombencephalon - Vglut2 Stripe 1	0
Rhombencephalon - VII' Facial Motor and octavolateralis efferent neurons	247.31		Rhombencephalon - Vglut2 Stripe 2	0
Rhombencephalon - Vmat2 Cluster 3	230.931		Rhombencephalon - Vglut2 Stripe 3	0
Rhombencephalon - Vglut2 cluster 2	226.018		Rhombencephalon - Vglut2 Stripe 4	0
Spinal Cord - Vmat2 Stripe2	215.675		Rhombencephalon - Vglut2 cluster 1	0
Rhombencephalon - 6.7FDhcrtR-Gal4 Cluster 1	182.29		Rhombencephalon - Vglut2 cluster 2	0
Rhombencephalon - Vglut2 Stripe 1	162.076		Rhombencephalon - Vglut2 cluster 3	0
Rhombencephalon - 6.7FDhcrtR-Gal4 Stripe 4	131.557		Rhombencephalon - Vglut2 cluster 4	0
Rhombencephalon - Vmat2 Cluster 1	122.533		Rhombencephalon - Vmat2 Cluster 1	0
Spinal Cord - Vglut2 Stripe 1	120.423		Rhombencephalon - Vmat2 Cluster 2	0
Ganglia - Olfactory Epithelium	115.001		Rhombencephalon - Vmat2 Cluster 3	0
Spinal Cord - Vmat2 Stripe1	87.9027		Rhombencephalon - Vmat2 Cluster 4	0
Ganglia - Lateral Line Neuromast D1	82.8758		Rhombencephalon - Vmat2 Cluster 5	0
Spinal Cord - Dorsal Sparse Isl1 cluster	68.27		Rhombencephalon - Vmat2 Stripe1	0
Mesencephalon - Vglut2 cluster 1	54.0987		Rhombencephalon - Vmat2 Stripe2	0
Diencephalon - Torus Lateralis	51.7997		Rhombencephalon - Vmat2 Stripe3	0
Rhombencephalon - Area Postrema	47.4574		Rhombencephalon - X Vagus motorneuron cluster	0
Rhombencephalon - Vmat2 Stripe2	47.3277		Spinal Cord	0
Rhombencephalon - Gad1b Cluster 13	33.4221		Spinal Cord - 6.7FDhcrtR-Gal4 Stripe	0
Ganglia - Lateral Line Neuromast N	18.239		Spinal Cord - Dorsal Sparse Isl1 cluster	0
Rhombencephalon - Neuropil Region 2	12.1488		Spinal Cord - Gad1b Stripe 1	0
Rhombencephalon - Lateral Reticular Nucleus	6.8531		Spinal Cord - Gad1b Stripe 2	0
Ganglia - Lateral Line Neuromast SO2	2.9002		Spinal Cord - Glyt2 Stripe	0
Ganglia - Facial glossopharyngeal ganglion	0		Spinal Cord - Isl1 stripe - motorneurons	0
Ganglia - Lateral Line Neuromast O1	0		Spinal Cord - Neurons with descending projections labelled by spinal backfills	0
Ganglia - Lateral Line Neuromast OC1	0		Spinal Cord - Neuropil Region	0
Ganglia - Posterior Lateral Line Ganglia	0		Spinal Cord - Olig2 Stripe	0
Ganglia - Trigeminal Ganglion	0		Spinal Cord - Vglut2 Stripe 1	0
Ganglia - Vagal Ganglia	0		Spinal Cord - Vglut2 Stripe 2	0
Rhombencephalon - 6.7FDhcrtR-Gal4 Cluster 5	0		Spinal Cord - Vglut2 Stripe 3	0
Rhombencephalon - Gad1b Cluster 14	0		Spinal Cord - Vmat2 Stripe1	0
Rhombencephalon - Gad1b Cluster 15	0		Spinal Cord - Vmat2 Stripe2	0
Rhombencephalon - Gad1b Cluster 19	0		Telencephalon - Anterior Commisure	0
Rhombencephalon - Gad1b Cluster 20	0		Telencephalon - Isl1 cluster 1	0
Rhombencephalon - Gad1b Cluster 6	0		Telencephalon - Isl1 cluster 2	0
Rhombencephalon - Glyt2 Cluster 11	0		Telencephalon - Olfactory bulb dopaminergic neuron areas	0
Rhombencephalon - Glyt2 Cluster 12	0		Telencephalon - Olig2 Cluster	0
Rhombencephalon - Glyt2 Cluster 14	0		Telencephalon - Optic Commissure	0
Rhombencephalon - Glyt2 Cluster 2	0		Telencephalon - Pallium	0
Rhombencephalon - Glyt2 Cluster 3	0		Telencephalon - Postoptic Commissure	0
Rhombencephalon - Glyt2 Cluster 4	0		Telencephalon - S1181t Cluster	0
Rhombencephalon - Glyt2 Cluster 5	0		Telencephalon - Subpallial Gad1b cluster	0
Rhombencephalon - Noradrendergic neurons of the Interfascicular and Vagal areas	0		Telencephalon - Subpallial Otpb Cluster 2	0
Rhombencephalon - Otpb Cluster 5	0		Telencephalon - Subpallial Otpb strip	0
Rhombencephalon - Qrfp neuron cluster sparse	0		Telencephalon - Subpallial Vglut2 Cluster	0
Rhombencephalon - Small cluster of TH stained neurons	0		Telencephalon - Subpallial dopaminergic cluster	0
Rhombencephalon - Spinal Backfill Vestibular Population	0		Telencephalon - Subpallium	0
Rhombencephalon - Tangential Vestibular Nucleus	0		Telencephalon - Telencephalic Migrated Area 4 (M4)	0
Rhombencephalon - Vmat2 Cluster 2	0		Telencephalon - Vglut2 rind	0
Rhombencephalon - Vmat2 Cluster 4	0		Telencephalon - Vmat2 cluster	0

## Sheet: 1G. MUT 10 mM PTZ over Media
INCREASED			DECREASED
ROI name	Signal in ROI		ROI name	Signal in ROI
Diencephalon - Hypothalamus Gad1b Cluster 2	63331.9		Diencephalon - Right Habenula Vglut2 Cluster	1936.76
Diencephalon - Hypothalamus Qrfp neuron cluster	61438.8		Diencephalon - Left Habenula Vglut2 Cluster	1536.71
Diencephalon - Hypothalamus s1181t Cluster	60326.1		Diencephalon - Habenula	1053.33
Diencephalon - Isl1 cluster 2	58326.8		Rhombencephalon - Eminentia Granularis	490.99
Diencephalon - Rostral Hypothalamus	57229.8		Telencephalon - Olfactory Bulb	454.341
Diencephalon - Isl1 cluster 3	55490.6		Rhombencephalon - Cerebellum	278.56
Mesencephalon - Vmat2 cluster2	54955.6		Rhombencephalon - Corpus Cerebelli	239.245
Diencephalon - Hypothalamus Vglut2 Cluster 4	54481.1		Rhombencephalon - Gad1b Cluster 7	239.118
Diencephalon - Hypothalamus Hcrt Neurons	52430		Diencephalon - Migrated Posterior Tubercular Area (M2)	193.625
Diencephalon - Otpb Cluster 4	50993.9		Telencephalon - Vglut2 rind	170.465
Diencephalon - Postoptic Commissure	50747		Telencephalon - Pallium	138.248
Diencephalon - Dopaminergic Cluster 1 - ventral thalamic and periventricular posterior tubercular DA neurons	48043.5		Rhombencephalon - Rhombomere 1	130.331
Rhombencephalon - Gad1b Cluster 17	47928		Telencephalon -	115.301
Rhombencephalon - Vglut2 cluster 1	46789.3		Diencephalon - Hypothalamus Gad1b Cluster 1	108.212
Rhombencephalon - Otpb Cluster 3	46179.4		Rhombencephalon - Cerebellum Gad1b Enriched Areas	86.6979
Diencephalon - Otpb Cluster 2	45488.2		Rhombencephalon - Olig2 enriched areas in cerebellum	66.9112
Diencephalon - Preoptic area posterior dopaminergic cluster	45394.1		Diencephalon -	43.2012
Rhombencephalon - Gad1b Cluster 1	45334.2		Rhombencephalon -	35.793
Diencephalon - Medial vglut2 cluster	44301.8		Diencephalon - Hypothalamus Vglut2 Cluster 2	35.5238
Mesencephalon - Isl1 cluster of the mesencephalic region	43643.1		Rhombencephalon - Lobus caudalis cerebelli	32.9359
Mesencephalon - Oxtl Cluster Sparse	43292.8		Diencephalon - Intermediate Hypothalamus	9.9258
Diencephalon - Oxtl Cluster 1 in Preoptic Area	42987.4		Rhombencephalon - Rhombomere 4	9.0403
Rhombencephalon - Gad1b Cluster 2	42680.4		Diencephalon - Dopaminergic Cluster 4/5 - posterior tuberculum and hypothalamus	5.6485
Diencephalon - Oxtl Cluster 3	42168.8		Rhombencephalon - Qrfp neuron cluster sparse	2.2183
Telencephalon - Postoptic Commissure	42080.1		Rhombencephalon - Rhombomere 3	0.85324
Diencephalon - Otpb Cluster 3	42059.2		Rhombencephalon - Vglut2 Stripe 1	0.31653
Diencephalon - Posterior Tuberculum	41574.1		Rhombencephalon - Rhombomere 2	0.14175
Rhombencephalon - Oxtl Cluster 1 Sparse	41359.9		Rhombencephalon - Rhombomere 6	0.12355
Rhombencephalon - Neuropil Region 6	40485.1		Diencephalon - Anterior group of the posterior tubercular vmat2 neurons	0
Rhombencephalon - Isl1 Cluster 2	40390.1		Diencephalon - Anterior preoptic dopaminergic cluster	0
Diencephalon - Oxtl Cluster 4 - sparse in hypothalamus	40171.1		Diencephalon - Anterior pretectum cluster of vmat2 Neurons	0
Diencephalon - Dopaminergic Cluster 2 - posterior tuberculum	39576.8		Diencephalon - Caudal Hypothalamus	0
Diencephalon - Hypothalamus 6.7FRhcrtR-Gal4 cluster 1	39218.3		Diencephalon - Diffuse Nucleus of the Intermediate Hypothalamus	0
Diencephalon - Anterior group of the posterior tubercular vmat2 neurons	38879.1		Diencephalon - Dopaminergic Cluster 1 - ventral thalamic and periventricular posterior tubercular DA neurons	0
Rhombencephalon - Otpb Cluster 4	38701.3		Diencephalon - Dopaminergic Cluster 2 - posterior tuberculum	0
Mesencephalon - Vmat2 cluster of paraventricular organ	38039.6		Diencephalon - Dopaminergic Cluster 3 - hypothalamus	0
Diencephalon - Retinal Arborization Field 1 (AF1- Approximate Location)	37988		Diencephalon - Dopaminergic Cluster 6 - hypothalamus	0
Rhombencephalon - Isl1 Cluster 1	37830.1		Diencephalon - Dopaminergic Cluster 7 - Caudal Hypothalamus	0
Diencephalon - Isl1 cluster 1	37658.2		Diencephalon - Dorsal Thalamus	0
Diencephalon - Preoptic area Vglut2 cluster	37070.6		Diencephalon - Eminentia Thalami	0
Rhombencephalon - RoM1	36632.7		Diencephalon - Hypothalamus - Caudal Hypothalamus Neural Cluster	0
Diencephalon - Hypothalamus Olig2 cluster 2	36460.1		Diencephalon - Hypothalamus - Intermediate Hypothalamus Neural Cluster	0
Telencephalon - S1181t Cluster	36356.9		Diencephalon - Hypothalamus 6.7FRhcrtR-Gal4 cluster 1	0
Diencephalon - Hypothalamus - Intermediate Hypothalamus Neural Cluster	35866.3		Diencephalon - Hypothalamus 6.7FRhcrtR-Gal4 cluster 2	0
Diencephalon - Preoptic Area	35820.1		Diencephalon - Hypothalamus Gad1b Cluster 2	0
Rhombencephalon - Raphe - Superior	34999.9		Diencephalon - Hypothalamus Gad1b Cluster 3 Sparse	0
Rhombencephalon - Gad1b Cluster 16	34780.9		Diencephalon - Hypothalamus Hcrt Neurons	0
Diencephalon - Hypothalamus Vglut2 Cluster 5	34721		Diencephalon - Hypothalamus Olig2 cluster	0
Telencephalon - Isl1 cluster 1	34235.7		Diencephalon - Hypothalamus Olig2 cluster 2	0
Diencephalon - Olig2 Band	34143.6		Diencephalon - Hypothalamus Qrfp neuron cluster	0
Rhombencephalon - Vmat2 Cluster 5	33800.3		Diencephalon - Hypothalamus Vglut2 Cluster 1	0
Rhombencephalon - Anterior Cluster of nV Trigeminal Motorneurons	33596.7		Diencephalon - Hypothalamus Vglut2 Cluster 3	0
Diencephalon - Ventral Thalamus	33418.2		Diencephalon - Hypothalamus Vglut2 Cluster 4	0
Rhombencephalon - Glyt2 Stripe 1	33315.4		Diencephalon - Hypothalamus Vglut2 Cluster 5	0
Diencephalon - Otpb Cluster 1	33292.6		Diencephalon - Hypothalamus Vglut2 Cluster 6	0
Diencephalon - Dorsal Thalamus	33280.4		Diencephalon - Hypothalamus s1181t Cluster	0
Diencephalon - Hypothalamus 6.7FRhcrtR-Gal4 cluster 2	33240.4		Diencephalon - Hypothamic VentroLateral VMAT cluster	0
Rhombencephalon - MiV2	33122.4		Diencephalon - Isl1 cluster 1	0
Mesencephalon - Otpb Cluster	33076.1		Diencephalon - Isl1 cluster 2	0
Diencephalon - Hypothalamus Vglut2 Cluster 1	32834.1		Diencephalon - Isl1 cluster 3	0
Rhombencephalon - MiV1	32587.4		Diencephalon - Medial vglut2 cluster	0
Rhombencephalon - Glyt2 Stripe 3	32365.6		Diencephalon - Migrated Area of the Pretectum (M1)	0
Mesencephalon - Tegmentum	32194.2		Diencephalon - Olig2 Band	0
Telencephalon - Subpallial Otpb Cluster 2	31991		Diencephalon - Olig2 Band 2	0
Diencephalon - Preoptic Otpb Cluster	31697.2		Diencephalon - Optic Chiasm	0
Diencephalon - Dopaminergic Cluster 4/5 - posterior tuberculum and hypothalamus	31055.9		Diencephalon - Otpb Cluster 1	0
Diencephalon - Dopaminergic Cluster 3 - hypothalamus	30923.7		Diencephalon - Otpb Cluster 2	0
Rhombencephalon - Gad1b Cluster 8	30842.9		Diencephalon - Otpb Cluster 3	0
Rhombencephalon - Gad1b Cluster 4	30743.7		Diencephalon - Otpb Cluster 4	0
Rhombencephalon - Raphe - Inferior	30338.7		Diencephalon - Oxtl Cluster 1 in Preoptic Area	0
Telencephalon - Subpallial Vglut2 Cluster	30233.7		Diencephalon - Oxtl Cluster 2	0
Rhombencephalon - Vglut2 cluster 4	30086.3		Diencephalon - Oxtl Cluster 3	0
Rhombencephalon - RoV3	30045		Diencephalon - Oxtl Cluster 4 - sparse in hypothalamus	0
Diencephalon - Retinal Arborization Field 2 (AF2- Approximate Location)	29900.7		Diencephalon - Oxtl Cluster 5	0
Rhombencephalon - Gad1b Cluster 9	29839.7		Diencephalon - Pineal	0
Mesencephalon - Sparse 6.7FRhcrtR cluster	29677.4		Diencephalon - Pineal Vmat2 cluster	0
Rhombencephalon - MiR1	29576.9		Diencephalon - Pituitary	0
Diencephalon - Dopaminergic Cluster 6 - hypothalamus	29573.2		Diencephalon - Posterior Tuberculum	0
Diencephalon - Anterior pretectum cluster of vmat2 Neurons	29433.7		Diencephalon - Postoptic Commissure	0
Rhombencephalon - Glyt2 Cluster 8	29178.7		Diencephalon - Preoptic Area	0
Rhombencephalon - Gad1b Stripe 1	29145.3		Diencephalon - Preoptic Otpb Cluster	0
Diencephalon - Oxtl Cluster 2	29047.9		Diencephalon - Preoptic area Vglut2 cluster	0
Rhombencephalon - Gad1b Cluster 12	29003.6		Diencephalon - Preoptic area posterior dopaminergic cluster	0
Diencephalon - Pretectum	28998		Diencephalon - Pretectal Gad1b Cluster	0
Rhombencephalon - CaV	28663.1		Diencephalon - Pretectal dopaminergic cluster	0
Diencephalon - Pretectal dopaminergic cluster	28571.3		Diencephalon - Pretectum	0
Rhombencephalon - Glyt2 Cluster 10	28303		Diencephalon - Retinal Arborization Field 1 (AF1- Approximate Location)	0
Diencephalon - Olig2 Band 2	28219.2		Diencephalon - Retinal Arborization Field 2 (AF2- Approximate Location)	0
Spinal Cord - Vglut2 Stripe 2	27364.4		Diencephalon - Retinal Arborization Field 3 (AF3)	0
Ganglia - Lateral Line Neuromast OC1	27206.8		Diencephalon - Retinal Arborization Field 4 (AF4)	0
Diencephalon - Oxtl Cluster 5	27031.8		Diencephalon - Retinal Arborization Field 5 (AF5)	0
Rhombencephalon - Gad1b Stripe 3	26607		Diencephalon - Retinal Arborization Field 6 (AF6)	0
Rhombencephalon - Vglut2 Stripe 4	26603.1		Diencephalon - Rostral Hypothalamus	0
Rhombencephalon - RoL-R1	26169.7		Diencephalon - Torus Lateralis	0
Rhombencephalon - Vglut2 Stripe 3	26149		Diencephalon - Ventral Thalamus	0
Rhombencephalon - Caudal Ventral Cluster Labelled by Spinal Backfills	25756.3		Ganglia - Anterior Lateral Line Ganglion	0
Telencephalon - Olig2 Cluster	25460.5		Ganglia - Facial Sensory Ganglion	0
Diencephalon -	25343.2		Ganglia - Facial glossopharyngeal ganglion	0
Diencephalon - Anterior preoptic dopaminergic cluster	25272.8		Ganglia - Lateral Line Neuromast D1	0
Rhombencephalon - Glyt2 Cluster 7	25212.1		Ganglia - Lateral Line Neuromast D2	0
Rhombencephalon - Gad1b Cluster 10	25156.5		Ganglia - Lateral Line Neuromast N	0
Diencephalon - Retinal Arborization Field 3 (AF3)	24815.8		Ganglia - Lateral Line Neuromast O1	0
Telencephalon - Subpallium	24769		Ganglia - Lateral Line Neuromast OC1	0
Rhombencephalon - Isl1 Cluster 3	24411.4		Ganglia - Lateral Line Neuromast SO1	0
Rhombencephalon - MiM1	24334.3		Ganglia - Lateral Line Neuromast SO2	0
Telencephalon - Anterior Commisure	24248.1		Ganglia - Lateral Line Neuromast SO3	0
Rhombencephalon - MiR2	24222.1		Ganglia - Olfactory Epithelium	0
Rhombencephalon - Interpeduncular Nucleus	23953.3		Ganglia - Posterior Lateral Line Ganglia	0
Rhombencephalon - CaD	23946.3		Ganglia - Statoacoustic Ganglion	0
Telencephalon - Isl1 cluster 2	23903.8		Ganglia - Trigeminal Ganglion	0
Rhombencephalon - Glyt2 Cluster 9	23584.5		Ganglia - Vagal Ganglia	0
Rhombencephalon - Gad1b Cluster 3	23528.5		Mesencephalon -	0
Rhombencephalon - Vglut2 cluster 3	23252.1		Mesencephalon - Isl1 cluster of the mesencephalic region	0
Rhombencephalon - RoM2	22891		Mesencephalon - Medial Tectal Band	0
Rhombencephalon - Area Postrema	22819.8		Mesencephalon - NucMLF (nucleus of the medial longitudinal fascicle)	0
Rhombencephalon - Gad1b Cluster 18	22807.1		Mesencephalon - Oculomotor Nucleus nIII	0
Diencephalon - Hypothalamus Gad1b Cluster 3 Sparse	22584.2		Mesencephalon - Otpb Cluster	0
Rhombencephalon - Ptf1a Cluster 1	22254.4		Mesencephalon - Oxtl Cluster Sparse	0
Rhombencephalon - Otpb Cluster 6	22220.2		Mesencephalon - Ptf1a Cluster	0
Rhombencephalon - Gad1b Cluster 11	22060.1		Mesencephalon - Retinal Arborization Field 7 (AF7)	0
Rhombencephalon - Ptf1a Stripe	21688.2		Mesencephalon - Retinal Arborization Field 8 (AF8)	0
Rhombencephalon - 6.7FDhcrtR-Gal4 Cluster 3	21626.9		Mesencephalon - Retinal Arborization Field 9 (AF9)	0
Diencephalon - Dopaminergic Cluster 7 - Caudal Hypothalamus	21620.8		Mesencephalon - Sparse 6.7FRhcrtR cluster	0
Telencephalon - Subpallial Gad1b cluster	21335.6		Mesencephalon - Tectum Stratum Periventriculare	0
Spinal Cord - Olig2 Stripe	21273.6		Mesencephalon - Tecum Neuropil	0
Diencephalon - Eminentia Thalami	21149.6		Mesencephalon - Tegmentum	0
Spinal Cord - Vglut2 Stripe 3	20879.5		Mesencephalon - Torus Longitudinalis	0
Mesencephalon - Ptf1a Cluster	20832.3		Mesencephalon - Torus Semicircularis	0
Rhombencephalon - Olig2 Stripe	20482.8		Mesencephalon - Vglut2 cluster 1	0
Rhombencephalon - MiD2	20429		Mesencephalon - Vmat2 cluster of paraventricular organ	0
Rhombencephalon - Valvula Cerebelli	20290.4		Mesencephalon - Vmat2 cluster2	0
Diencephalon - Pretectal Gad1b Cluster	19563.1		Rhombencephalon - 6.7FDhcrtR-Gal4 Cluster 1	0
Spinal Cord - Gad1b Stripe 1	19337.5		Rhombencephalon - 6.7FDhcrtR-Gal4 Cluster 2 Sparse	0
Rhombencephalon - 6.7FDhcrtR-Gal4 Cluster 2 Sparse	18887.3		Rhombencephalon - 6.7FDhcrtR-Gal4 Cluster 3	0
Rhombencephalon - Cerebelluar-Vglut2 enriched areas	18872.1		Rhombencephalon - 6.7FDhcrtR-Gal4 Cluster 4	0
Rhombencephalon - Cerebellar Neuropil 1	18754.5		Rhombencephalon - 6.7FDhcrtR-Gal4 Cluster 5	0
Rhombencephalon - Rhombomere 2	18715.9		Rhombencephalon - 6.7FDhcrtR-Gal4 Stripe 1	0
Rhombencephalon - Glyt2 Cluster 1	18371.4		Rhombencephalon - 6.7FDhcrtR-Gal4 Stripe 2	0
Diencephalon - Hypothalamus Vglut2 Cluster 2	18361.1		Rhombencephalon - 6.7FDhcrtR-Gal4 Stripe 3	0
Rhombencephalon - Glyt2 Cluster 5	18303.7		Rhombencephalon - 6.7FDhcrtR-Gal4 Stripe 4	0
Rhombencephalon - Rhombomere 1	18285.4		Rhombencephalon - Anterior Cluster of nV Trigeminal Motorneurons	0
Mesencephalon - Retinal Arborization Field 7 (AF7)	18120.1		Rhombencephalon - Area Postrema	0
Mesencephalon - Oculomotor Nucleus nIII	17738.3		Rhombencephalon - CaD	0
Diencephalon - Intermediate Hypothalamus	17668.3		Rhombencephalon - CaV	0
Rhombencephalon - Spiral Fiber Neuron Anterior cluster	17583.7		Rhombencephalon - Caudal Ventral Cluster Labelled by Spinal Backfills	0
Mesencephalon - Vglut2 cluster 1	17508.7		Rhombencephalon - Cerebellar Neuropil 1	0
Rhombencephalon - Locus Coreuleus	17155.4		Rhombencephalon - Cerebelluar-Vglut2 enriched areas	0
Rhombencephalon - 6.7FDhcrtR-Gal4 Stripe 1	17138.1		Rhombencephalon - Gad1b Cluster 1	0
Rhombencephalon - Neuropil Region 5	17050.9		Rhombencephalon - Gad1b Cluster 10	0
Rhombencephalon - Otpb Cluster 2 - locus coeruleus	17001		Rhombencephalon - Gad1b Cluster 11	0
Rhombencephalon - 6.7FDhcrtR-Gal4 Cluster 4	16959.8		Rhombencephalon - Gad1b Cluster 12	0
Mesencephalon - NucMLF (nucleus of the medial longitudinal fascicle)	16724.8		Rhombencephalon - Gad1b Cluster 13	0
Rhombencephalon - 6.7FDhcrtR-Gal4 Stripe 3	16604.1		Rhombencephalon - Gad1b Cluster 14	0
Mesencephalon - Torus Semicircularis	16046.5		Rhombencephalon - Gad1b Cluster 15	0
Mesencephalon - Medial Tectal Band	16033.5		Rhombencephalon - Gad1b Cluster 16	0
Spinal Cord - Gad1b Stripe 2	15948.8		Rhombencephalon - Gad1b Cluster 17	0
Rhombencephalon - Oculomotor Nucleus nIV	15916.2		Rhombencephalon - Gad1b Cluster 18	0
Rhombencephalon - Glyt2 Cluster 6	15590.3		Rhombencephalon - Gad1b Cluster 19	0
Diencephalon - Migrated Area of the Pretectum (M1)	15245.3		Rhombencephalon - Gad1b Cluster 2	0
Rhombencephalon - Rhombomere 3	14243.6		Rhombencephalon - Gad1b Cluster 20	0
Diencephalon - Retinal Arborization Field 6 (AF6)	14165		Rhombencephalon - Gad1b Cluster 3	0
Mesencephalon - Retinal Arborization Field 9 (AF9)	14125.3		Rhombencephalon - Gad1b Cluster 4	0
Spinal Cord - Vmat2 Stripe2	14059.3		Rhombencephalon - Gad1b Cluster 5	0
Rhombencephalon - Gad1b Stripe 2	14048		Rhombencephalon - Gad1b Cluster 6	0
Rhombencephalon -	13865.2		Rhombencephalon - Gad1b Cluster 8	0
Rhombencephalon - Glyt2 Stripe 2	13760.4		Rhombencephalon - Gad1b Cluster 9	0
Diencephalon - Migrated Posterior Tubercular Area (M2)	13630.5		Rhombencephalon - Gad1b Stripe 1	0
Diencephalon - Retinal Arborization Field 5 (AF5)	13494.2		Rhombencephalon - Gad1b Stripe 2	0
Diencephalon - Caudal Hypothalamus	13486		Rhombencephalon - Gad1b Stripe 3	0
Rhombencephalon - MiT	13372.9		Rhombencephalon - Glyt2 Cluster 1	0
Spinal Cord - Isl1 stripe - motorneurons	13238.8		Rhombencephalon - Glyt2 Cluster 10	0
Rhombencephalon - Rhombomere 5	12972.9		Rhombencephalon - Glyt2 Cluster 11	0
Rhombencephalon - RoM3	12855.3		Rhombencephalon - Glyt2 Cluster 12	0
Rhombencephalon - VII Facial Motor and octavolateralis efferent neurons	12788.9		Rhombencephalon - Glyt2 Cluster 13	0
Rhombencephalon - Oxtl Cluster 2 Near MC axon cap	12701.9		Rhombencephalon - Glyt2 Cluster 14	0
Mesencephalon -	12262.1		Rhombencephalon - Glyt2 Cluster 2	0
Rhombencephalon - Rhombomere 4	12139.9		Rhombencephalon - Glyt2 Cluster 3	0
Rhombencephalon - Gad1b Cluster 5	11838.4		Rhombencephalon - Glyt2 Cluster 4	0
Telencephalon -	11833.6		Rhombencephalon - Glyt2 Cluster 5	0
Rhombencephalon - Vglut2 Stripe 2	11822.4		Rhombencephalon - Glyt2 Cluster 6	0
Rhombencephalon - Mauthner Cell Axon Cap	11815.7		Rhombencephalon - Glyt2 Cluster 7	0
Rhombencephalon - Isl1 Stripe 1	11785.3		Rhombencephalon - Glyt2 Cluster 8	0
Diencephalon - Retinal Arborization Field 4 (AF4)	11770.6		Rhombencephalon - Glyt2 Cluster 9	0
Diencephalon - Hypothalamus Gad1b Cluster 1	11770.5		Rhombencephalon - Glyt2 Stripe 1	0
Diencephalon - Hypothalamus - Caudal Hypothalamus Neural Cluster	11632.6		Rhombencephalon - Glyt2 Stripe 2	0
Rhombencephalon - Vmat2 Stripe3	11403.4		Rhombencephalon - Glyt2 Stripe 3	0
Telencephalon - Subpallial Otpb strip	10584.3		Rhombencephalon - Inferior Olive	0
Rhombencephalon - Rhombomere 7	10535.3		Rhombencephalon - Interpeduncular Nucleus	0
Mesencephalon - Retinal Arborization Field 8 (AF8)	10501.8		Rhombencephalon - Isl1 Cluster 1	0
Rhombencephalon - 6.7FDhcrtR-Gal4 Cluster 1	10431.8		Rhombencephalon - Isl1 Cluster 2	0
Spinal Cord	10272.1		Rhombencephalon - Isl1 Cluster 3	0
Rhombencephalon - Vmat2 Cluster 3	10013.8		Rhombencephalon - Isl1 Stripe 1	0
Spinal Cord - 6.7FDhcrtR-Gal4 Stripe	9966.61		Rhombencephalon - Lateral Reticular Nucleus	0
Rhombencephalon - Spiral Fiber Neuron Posterior cluster	9695.03		Rhombencephalon - Locus Coreuleus	0
Mesencephalon - Tectum Stratum Periventriculare	9632.65		Rhombencephalon - Mauthner	0
Rhombencephalon - X Vagus motorneuron cluster	9082.21		Rhombencephalon - Mauthner Cell Axon Cap	0
Rhombencephalon - Corpus Cerebelli	8775.92		Rhombencephalon - Medial Vestibular Nucleus	0
Rhombencephalon - Inferior Olive	8610.56		Rhombencephalon - MiD2	0
Rhombencephalon - Cerebellum	8451.82		Rhombencephalon - MiD3	0
Rhombencephalon - RoL2	8425.45		Rhombencephalon - MiM1	0
Telencephalon - Vmat2 cluster	8294.58		Rhombencephalon - MiR1	0
Rhombencephalon - Rhombomere 6	8048.03		Rhombencephalon - MiR2	0
Spinal Cord - Neurons with descending projections labelled by spinal backfills	7868.09		Rhombencephalon - MiT	0
Rhombencephalon - Olig2 enriched areas in cerebellum	7162.64		Rhombencephalon - MiV1	0
Rhombencephalon - Vmat2 Stripe1	7051.4		Rhombencephalon - MiV2	0
Spinal Cord - Neuropil Region	7042.94		Rhombencephalon - Neuropil Region 2	0
Rhombencephalon - VII' Facial Motor and octavolateralis efferent neurons	6513.99		Rhombencephalon - Neuropil Region 3	0
Rhombencephalon - Otpb Cluster 1	6231.43		Rhombencephalon - Neuropil Region 4	0
Telencephalon - Pallium	5994.49		Rhombencephalon - Neuropil Region 5	0
Telencephalon - Vglut2 rind	5990.27		Rhombencephalon - Neuropil Region 6	0
Rhombencephalon - Medial Vestibular Nucleus	5878.93		Rhombencephalon - Noradrendergic neurons of the Interfascicular and Vagal areas	0
Rhombencephalon - Olig2 Cluster	5845.18		Rhombencephalon - Oculomotor Nucleus nIV	0
Telencephalon - Optic Commissure	5625.17		Rhombencephalon - Olig2 Cluster	0
Diencephalon - Hypothalamus Vglut2 Cluster 6	5575.28		Rhombencephalon - Olig2 Stripe	0
Rhombencephalon - S1181t Cluster	5535.16		Rhombencephalon - Otpb Cluster 1	0
Spinal Cord - Vglut2 Stripe 1	5502.22		Rhombencephalon - Otpb Cluster 2 - locus coeruleus	0
Rhombencephalon - Vmat2 Cluster 1	5373.73		Rhombencephalon - Otpb Cluster 3	0
Spinal Cord - Glyt2 Stripe	5223.12		Rhombencephalon - Otpb Cluster 4	0
Diencephalon - Diffuse Nucleus of the Intermediate Hypothalamus	5150.84		Rhombencephalon - Otpb Cluster 5	0
Rhombencephalon - Ventrolateral population of serotonergic neurons	4926.92		Rhombencephalon - Otpb Cluster 6	0
Rhombencephalon - Glyt2 Cluster 4	4732.41		Rhombencephalon - Oxtl Cluster 1 Sparse	0
Rhombencephalon - Cerebellum Gad1b Enriched Areas	4358.86		Rhombencephalon - Oxtl Cluster 2 Near MC axon cap	0
Rhombencephalon - Vmat2 Stripe2	4295.77		Rhombencephalon - Posterior Cluster of nV Trigeminal Motorneurons	0
Rhombencephalon - Gad1b Cluster 20	4120.06		Rhombencephalon - Ptf1a Cluster 1	0
Ganglia - Olfactory Epithelium	4052.25		Rhombencephalon - Ptf1a Stripe	0
Rhombencephalon - Gad1b Cluster 6	4024.39		Rhombencephalon - Raphe - Inferior	0
Rhombencephalon - Gad1b Cluster 13	3892.61		Rhombencephalon - Raphe - Superior	0
Mesencephalon - Tecum Neuropil	3798.91		Rhombencephalon - Rhombomere 5	0
Rhombencephalon - Noradrendergic neurons of the Interfascicular and Vagal areas	3786.19		Rhombencephalon - Rhombomere 7	0
Rhombencephalon - MiD3	3512.19		Rhombencephalon - RoL-R1	0
Telencephalon - Subpallial dopaminergic cluster	3161.41		Rhombencephalon - RoL2	0
Ganglia - Lateral Line Neuromast D2	2829.29		Rhombencephalon - RoL3	0
Diencephalon - Optic Chiasm	2768.8		Rhombencephalon - RoM1	0
Spinal Cord - Vmat2 Stripe1	2566.61		Rhombencephalon - RoM2	0
Telencephalon - Telencephalic Migrated Area 4 (M4)	2551.29		Rhombencephalon - RoM3	0
Diencephalon - Hypothalamus Vglut2 Cluster 3	2527.21		Rhombencephalon - RoV3	0
Rhombencephalon - Vglut2 cluster 2	2457.91		Rhombencephalon - S1181t Cluster	0
Rhombencephalon - Posterior Cluster of nV Trigeminal Motorneurons	2393.98		Rhombencephalon - Small cluster of TH stained neurons	0
Rhombencephalon - Neuropil Region 3	2344.9		Rhombencephalon - Spinal Backfill Vestibular Population	0
Rhombencephalon - Vmat2 Cluster 4	2288.69		Rhombencephalon - Spiral Fiber Neuron Anterior cluster	0
Rhombencephalon - 6.7FDhcrtR-Gal4 Stripe 2	2182.19		Rhombencephalon - Spiral Fiber Neuron Posterior cluster	0
Diencephalon - Pineal Vmat2 cluster	2104.25		Rhombencephalon - Tangential Vestibular Nucleus	0
Diencephalon - Habenula	2077.33		Rhombencephalon - VII Facial Motor and octavolateralis efferent neurons	0
Rhombencephalon - Glyt2 Cluster 11	1704.93		Rhombencephalon - VII' Facial Motor and octavolateralis efferent neurons	0
Diencephalon - Pituitary	1552		Rhombencephalon - Valvula Cerebelli	0
Spinal Cord - Dorsal Sparse Isl1 cluster	1532.61		Rhombencephalon - Ventrolateral population of serotonergic neurons	0
Rhombencephalon - 6.7FDhcrtR-Gal4 Stripe 4	1368.06		Rhombencephalon - Vglut2 Stripe 2	0
Diencephalon - Left Habenula Vglut2 Cluster	1341.15		Rhombencephalon - Vglut2 Stripe 3	0
Ganglia - Statoacoustic Ganglion	1320.43		Rhombencephalon - Vglut2 Stripe 4	0
Rhombencephalon - Small cluster of TH stained neurons	1219.02		Rhombencephalon - Vglut2 cluster 1	0
Rhombencephalon - Vglut2 Stripe 1	1114.07		Rhombencephalon - Vglut2 cluster 2	0
Rhombencephalon - Mauthner	1002.91		Rhombencephalon - Vglut2 cluster 3	0
Mesencephalon - Torus Longitudinalis	933.669		Rhombencephalon - Vglut2 cluster 4	0
Diencephalon - Hypothalamus Olig2 cluster	867.399		Rhombencephalon - Vmat2 Cluster 1	0
Rhombencephalon - Eminentia Granularis	752.879		Rhombencephalon - Vmat2 Cluster 2	0
Rhombencephalon - Neuropil Region 4	686		Rhombencephalon - Vmat2 Cluster 3	0
Rhombencephalon - Neuropil Region 2	587.168		Rhombencephalon - Vmat2 Cluster 4	0
Diencephalon - Pineal	526.552		Rhombencephalon - Vmat2 Cluster 5	0
Diencephalon - Torus Lateralis	462.648		Rhombencephalon - Vmat2 Stripe1	0
Rhombencephalon - 6.7FDhcrtR-Gal4 Cluster 5	398.474		Rhombencephalon - Vmat2 Stripe2	0
Rhombencephalon - Otpb Cluster 5	395.652		Rhombencephalon - Vmat2 Stripe3	0
Telencephalon - Olfactory Bulb	387.092		Rhombencephalon - X Vagus motorneuron cluster	0
Rhombencephalon - Glyt2 Cluster 14	290.151		Spinal Cord	0
Rhombencephalon - Gad1b Cluster 15	273.344		Spinal Cord - 6.7FDhcrtR-Gal4 Stripe	0
Rhombencephalon - Glyt2 Cluster 13	265.492		Spinal Cord - Dorsal Sparse Isl1 cluster	0
Diencephalon - Right Habenula Vglut2 Cluster	219.589		Spinal Cord - Gad1b Stripe 1	0
Ganglia - Facial Sensory Ganglion	182.924		Spinal Cord - Gad1b Stripe 2	0
Rhombencephalon - Lateral Reticular Nucleus	180.919		Spinal Cord - Glyt2 Stripe	0
Rhombencephalon - Tangential Vestibular Nucleus	170.994		Spinal Cord - Isl1 stripe - motorneurons	0
Rhombencephalon - Glyt2 Cluster 12	151.739		Spinal Cord - Neurons with descending projections labelled by spinal backfills	0
Ganglia - Lateral Line Neuromast SO3	149.333		Spinal Cord - Neuropil Region	0
Rhombencephalon - Gad1b Cluster 14	114.624		Spinal Cord - Olig2 Stripe	0
Rhombencephalon - Gad1b Cluster 7	100.087		Spinal Cord - Vglut2 Stripe 1	0
Diencephalon - Hypothamic VentroLateral VMAT cluster	66.1391		Spinal Cord - Vglut2 Stripe 2	0
Rhombencephalon - Glyt2 Cluster 3	48.3587		Spinal Cord - Vglut2 Stripe 3	0
Rhombencephalon - Glyt2 Cluster 2	39.4271		Spinal Cord - Vmat2 Stripe1	0
Rhombencephalon - Lobus caudalis cerebelli	11.8702		Spinal Cord - Vmat2 Stripe2	0
Ganglia - Anterior Lateral Line Ganglion	8.0154		Telencephalon - Anterior Commisure	0
Rhombencephalon - Qrfp neuron cluster sparse	6.2098		Telencephalon - Isl1 cluster 1	0
Telencephalon - Olfactory bulb dopaminergic neuron areas	2.5489		Telencephalon - Isl1 cluster 2	0
Ganglia - Facial glossopharyngeal ganglion	0		Telencephalon - Olfactory bulb dopaminergic neuron areas	0
Ganglia - Lateral Line Neuromast D1	0		Telencephalon - Olig2 Cluster	0
Ganglia - Lateral Line Neuromast N	0		Telencephalon - Optic Commissure	0
Ganglia - Lateral Line Neuromast O1	0		Telencephalon - Postoptic Commissure	0
Ganglia - Lateral Line Neuromast SO1	0		Telencephalon - S1181t Cluster	0
Ganglia - Lateral Line Neuromast SO2	0		Telencephalon - Subpallial Gad1b cluster	0
Ganglia - Posterior Lateral Line Ganglia	0		Telencephalon - Subpallial Otpb Cluster 2	0
Ganglia - Trigeminal Ganglion	0		Telencephalon - Subpallial Otpb strip	0
Ganglia - Vagal Ganglia	0		Telencephalon - Subpallial Vglut2 Cluster	0
Rhombencephalon - Gad1b Cluster 19	0		Telencephalon - Subpallial dopaminergic cluster	0
Rhombencephalon - RoL3	0		Telencephalon - Subpallium	0
Rhombencephalon - Spinal Backfill Vestibular Population	0		Telencephalon - Telencephalic Migrated Area 4 (M4)	0
Rhombencephalon - Vmat2 Cluster 2	0		Telencephalon - Vmat2 cluster	0

## Sheet: 1H. MUT 20 mM PTZ over Media
INCREASED			DECREASED
ROI name	Signal in ROI		ROI name	Signal in ROI
Diencephalon - Hypothalamus Gad1b Cluster 2	63726.6		Diencephalon - Right Habenula Vglut2 Cluster	7101.12
Diencephalon - Hypothalamus Qrfp neuron cluster	57748.3		Telencephalon - Olfactory Bulb	4027.84
Rhombencephalon - Area Postrema	54487.9		Telencephalon - Pallium	3445.79
Diencephalon - Isl1 cluster 3	54057		Telencephalon - Telencephalic Migrated Area 4 (M4)	3287.62
Diencephalon - Dopaminergic Cluster 6 - hypothalamus	53147.8		Telencephalon - Vglut2 rind	3208.69
Diencephalon - Otpb Cluster 4	52651.8		Diencephalon - Habenula	2789.81
Diencephalon - Rostral Hypothalamus	52439.1		Telencephalon -	2160.68
Diencephalon - Hypothalamus s1181t Cluster	52156		Diencephalon - Left Habenula Vglut2 Cluster	1419.75
Rhombencephalon - Otpb Cluster 3	49419.7		Diencephalon - Migrated Posterior Tubercular Area (M2)	1243.27
Diencephalon - Isl1 cluster 2	47617.6		Diencephalon - Hypothalamus Gad1b Cluster 1	925.751
Mesencephalon - Vmat2 cluster2	45202.9		Rhombencephalon - Eminentia Granularis	846.212
Rhombencephalon - Gad1b Cluster 1	44281.5		Rhombencephalon - Gad1b Cluster 7	703.439
Diencephalon - Hypothalamus 6.7FRhcrtR-Gal4 cluster 1	43746.6		Rhombencephalon - Qrfp neuron cluster sparse	480.589
Diencephalon - Dopaminergic Cluster 2 - posterior tuberculum	43703.3		Rhombencephalon - Cerebellum	444.462
Mesencephalon - Oxtl Cluster Sparse	43508.1		Diencephalon - Pineal Vmat2 cluster	411.731
Rhombencephalon - Gad1b Cluster 17	42989		Rhombencephalon - Neuropil Region 4	394.134
Rhombencephalon - Vglut2 cluster 1	42979.8		Rhombencephalon - Corpus Cerebelli	367.486
Rhombencephalon - Otpb Cluster 4	42749.8		Rhombencephalon - Rhombomere 4	268.297
Diencephalon - Dopaminergic Cluster 1 - ventral thalamic and periventricular posterior tubercular DA neurons	42256		Telencephalon - Vmat2 cluster	234.297
Diencephalon - Postoptic Commissure	41952.9		Rhombencephalon - Medial Vestibular Nucleus	232.259
Diencephalon - Medial vglut2 cluster	41293.8		Telencephalon - Subpallial dopaminergic cluster	228.045
Rhombencephalon - Oxtl Cluster 1 Sparse	40393.8		Ganglia - Olfactory Epithelium	209.808
Rhombencephalon - Gad1b Cluster 2	39410.8		Rhombencephalon - Rhombomere 1	209.623
Mesencephalon - Isl1 cluster of the mesencephalic region	39309.1		Rhombencephalon - Rhombomere 6	174.581
Telencephalon - Subpallial Vglut2 Cluster	38318.4		Rhombencephalon - Cerebellum Gad1b Enriched Areas	137.73
Rhombencephalon - Isl1 Cluster 2	38313		Diencephalon -	134.227
Diencephalon - Otpb Cluster 2	38280.5		Telencephalon - Subpallium	107.972
Diencephalon - Preoptic area Vglut2 cluster	38088.9		Diencephalon - Hypothalamus Vglut2 Cluster 2	106.699
Mesencephalon - Vmat2 cluster of paraventricular organ	37435		Rhombencephalon - Olig2 enriched areas in cerebellum	98.8087
Diencephalon - Oxtl Cluster 1 in Preoptic Area	37276.6		Rhombencephalon -	97.7297
Diencephalon - Otpb Cluster 1	36471		Rhombencephalon - Lobus caudalis cerebelli	88.5231
Diencephalon - Dopaminergic Cluster 4/5 - posterior tuberculum and hypothalamus	36447.5		Diencephalon - Intermediate Hypothalamus	64.6633
Telencephalon - Postoptic Commissure	36420.4		Ganglia - Statoacoustic Ganglion	57.0651
Rhombencephalon - Neuropil Region 6	36301.3		Mesencephalon - Torus Longitudinalis	47.7605
Diencephalon - Posterior Tuberculum	36288.4		Rhombencephalon - Vglut2 Stripe 1	37.548
Diencephalon - Otpb Cluster 3	36223.5		Rhombencephalon - Rhombomere 5	32.9724
Rhombencephalon - Isl1 Cluster 1	36096.7		Diencephalon - Dopaminergic Cluster 4/5 - posterior tuberculum and hypothalamus	29.3888
Diencephalon - Hypothalamus 6.7FRhcrtR-Gal4 cluster 2	34890.5		Rhombencephalon - Rhombomere 3	28.7668
Rhombencephalon - RoM1	34205.6		Telencephalon - Subpallial Gad1b cluster	27.7243
Diencephalon - Hypothalamus Vglut2 Cluster 4	33215.2		Rhombencephalon - Rhombomere 2	21.2831
Diencephalon - Preoptic area posterior dopaminergic cluster	32698.3		Diencephalon - Eminentia Thalami	15.1541
Diencephalon - Hypothalamus - Intermediate Hypothalamus Neural Cluster	32373.7		Rhombencephalon - Neuropil Region 5	12.4332
Diencephalon - Isl1 cluster 1	32297.4		Rhombencephalon - 6.7FDhcrtR-Gal4 Cluster 1	3.0967
Diencephalon - Oxtl Cluster 3	31398		Diencephalon - Olig2 Band 2	2.4663
Diencephalon - Preoptic Otpb Cluster	31086.4		Mesencephalon - Torus Semicircularis	1.6512
Telencephalon - Isl1 cluster 1	30679.9		Mesencephalon -	1.283
Diencephalon - Preoptic Area	30272.5		Rhombencephalon - Vglut2 cluster 2	1.0782
Telencephalon - S1181t Cluster	30022.6		Rhombencephalon - Neuropil Region 3	0.62572
Rhombencephalon - MiV1	29734.9		Mesencephalon - Tectum Stratum Periventriculare	0.47252
Diencephalon - Hypothalamus Hcrt Neurons	29541.4		Diencephalon - Anterior group of the posterior tubercular vmat2 neurons	0
Diencephalon - Olig2 Band	29196.8		Diencephalon - Anterior preoptic dopaminergic cluster	0
Rhombencephalon - Raphe - Superior	29143.8		Diencephalon - Anterior pretectum cluster of vmat2 Neurons	0
Diencephalon - Oxtl Cluster 5	28916.2		Diencephalon - Caudal Hypothalamus	0
Rhombencephalon - Gad1b Cluster 4	28737.5		Diencephalon - Diffuse Nucleus of the Intermediate Hypothalamus	0
Diencephalon - Oxtl Cluster 4 - sparse in hypothalamus	28683.6		Diencephalon - Dopaminergic Cluster 1 - ventral thalamic and periventricular posterior tubercular DA neurons	0
Rhombencephalon - Gad1b Cluster 16	28407.2		Diencephalon - Dopaminergic Cluster 2 - posterior tuberculum	0
Diencephalon - Dorsal Thalamus	28156.9		Diencephalon - Dopaminergic Cluster 3 - hypothalamus	0
Diencephalon - Pretectum	28052.9		Diencephalon - Dopaminergic Cluster 6 - hypothalamus	0
Telencephalon - Olig2 Cluster	27740.4		Diencephalon - Dopaminergic Cluster 7 - Caudal Hypothalamus	0
Mesencephalon - Tegmentum	27649.5		Diencephalon - Dorsal Thalamus	0
Diencephalon - Ventral Thalamus	27373.4		Diencephalon - Hypothalamus - Caudal Hypothalamus Neural Cluster	0
Diencephalon - Anterior pretectum cluster of vmat2 Neurons	26457.1		Diencephalon - Hypothalamus - Intermediate Hypothalamus Neural Cluster	0
Rhombencephalon - Anterior Cluster of nV Trigeminal Motorneurons	26421.3		Diencephalon - Hypothalamus 6.7FRhcrtR-Gal4 cluster 1	0
Diencephalon - Hypothalamus Vglut2 Cluster 1	26238.4		Diencephalon - Hypothalamus 6.7FRhcrtR-Gal4 cluster 2	0
Diencephalon - Retinal Arborization Field 2 (AF2- Approximate Location)	26184.4		Diencephalon - Hypothalamus Gad1b Cluster 2	0
Spinal Cord - Vglut2 Stripe 2	26099.4		Diencephalon - Hypothalamus Gad1b Cluster 3 Sparse	0
Ganglia - Lateral Line Neuromast OC1	25859.3		Diencephalon - Hypothalamus Hcrt Neurons	0
Rhombencephalon - Gad1b Cluster 18	25728.8		Diencephalon - Hypothalamus Olig2 cluster	0
Mesencephalon - Sparse 6.7FRhcrtR cluster	25694.7		Diencephalon - Hypothalamus Olig2 cluster 2	0
Rhombencephalon - MiR1	25580.5		Diencephalon - Hypothalamus Qrfp neuron cluster	0
Telencephalon - Subpallial Otpb Cluster 2	25181.5		Diencephalon - Hypothalamus Vglut2 Cluster 1	0
Diencephalon - Pretectal dopaminergic cluster	25150.5		Diencephalon - Hypothalamus Vglut2 Cluster 3	0
Rhombencephalon - Interpeduncular Nucleus	25130		Diencephalon - Hypothalamus Vglut2 Cluster 4	0
Rhombencephalon - Glyt2 Stripe 3	25122.2		Diencephalon - Hypothalamus Vglut2 Cluster 5	0
Rhombencephalon - Vmat2 Cluster 5	25067.2		Diencephalon - Hypothalamus Vglut2 Cluster 6	0
Diencephalon - Retinal Arborization Field 1 (AF1- Approximate Location)	25044.6		Diencephalon - Hypothalamus s1181t Cluster	0
Rhombencephalon - Glyt2 Cluster 8	24984.2		Diencephalon - Hypothamic VentroLateral VMAT cluster	0
Rhombencephalon - Vglut2 cluster 4	24049		Diencephalon - Isl1 cluster 1	0
Mesencephalon - Otpb Cluster	24048		Diencephalon - Isl1 cluster 2	0
Rhombencephalon - MiV2	24024.5		Diencephalon - Isl1 cluster 3	0
Rhombencephalon - Gad1b Cluster 12	23677.8		Diencephalon - Medial vglut2 cluster	0
Diencephalon - Oxtl Cluster 2	23523.5		Diencephalon - Migrated Area of the Pretectum (M1)	0
Rhombencephalon - Gad1b Cluster 9	23484.9		Diencephalon - Olig2 Band	0
Rhombencephalon - Glyt2 Stripe 1	23371		Diencephalon - Optic Chiasm	0
Rhombencephalon - Gad1b Cluster 8	23347		Diencephalon - Otpb Cluster 1	0
Rhombencephalon - RoV3	23129.1		Diencephalon - Otpb Cluster 2	0
Rhombencephalon - Glyt2 Cluster 10	22814.5		Diencephalon - Otpb Cluster 3	0
Diencephalon - Olig2 Band 2	22658.4		Diencephalon - Otpb Cluster 4	0
Rhombencephalon - Raphe - Inferior	22634.1		Diencephalon - Oxtl Cluster 1 in Preoptic Area	0
Rhombencephalon - CaV	22101.5		Diencephalon - Oxtl Cluster 2	0
Spinal Cord - Olig2 Stripe	21915.8		Diencephalon - Oxtl Cluster 3	0
Rhombencephalon - RoL-R1	21727.6		Diencephalon - Oxtl Cluster 4 - sparse in hypothalamus	0
Telencephalon - Subpallium	21566.3		Diencephalon - Oxtl Cluster 5	0
Rhombencephalon - Caudal Ventral Cluster Labelled by Spinal Backfills	21448.9		Diencephalon - Pineal	0
Diencephalon - Anterior preoptic dopaminergic cluster	21084.8		Diencephalon - Pituitary	0
Diencephalon -	20968.2		Diencephalon - Posterior Tuberculum	0
Rhombencephalon - Ptf1a Cluster 1	20934		Diencephalon - Postoptic Commissure	0
Rhombencephalon - Gad1b Stripe 1	20416.7		Diencephalon - Preoptic Area	0
Rhombencephalon - Glyt2 Cluster 7	20246.4		Diencephalon - Preoptic Otpb Cluster	0
Rhombencephalon - Gad1b Stripe 3	19929.9		Diencephalon - Preoptic area Vglut2 cluster	0
Diencephalon - Pretectal Gad1b Cluster	19778.5		Diencephalon - Preoptic area posterior dopaminergic cluster	0
Telencephalon - Anterior Commisure	19620.3		Diencephalon - Pretectal Gad1b Cluster	0
Diencephalon - Retinal Arborization Field 3 (AF3)	19334.6		Diencephalon - Pretectal dopaminergic cluster	0
Rhombencephalon - Vglut2 Stripe 4	19305.1		Diencephalon - Pretectum	0
Rhombencephalon - Valvula Cerebelli	19285.8		Diencephalon - Retinal Arborization Field 1 (AF1- Approximate Location)	0
Rhombencephalon - Vglut2 Stripe 3	19239.6		Diencephalon - Retinal Arborization Field 2 (AF2- Approximate Location)	0
Mesencephalon - Ptf1a Cluster	19081.8		Diencephalon - Retinal Arborization Field 3 (AF3)	0
Rhombencephalon - Cerebelluar-Vglut2 enriched areas	17287.2		Diencephalon - Retinal Arborization Field 4 (AF4)	0
Rhombencephalon - Olig2 Stripe	17281.8		Diencephalon - Retinal Arborization Field 5 (AF5)	0
Diencephalon - Hypothalamus Vglut2 Cluster 5	16707.1		Diencephalon - Retinal Arborization Field 6 (AF6)	0
Rhombencephalon - Rhombomere 2	16355.2		Diencephalon - Rostral Hypothalamus	0
Rhombencephalon - Glyt2 Cluster 9	16352.8		Diencephalon - Torus Lateralis	0
Telencephalon - Subpallial Gad1b cluster	16331.1		Diencephalon - Ventral Thalamus	0
Rhombencephalon - MiM1	16326.7		Ganglia - Anterior Lateral Line Ganglion	0
Rhombencephalon - 6.7FDhcrtR-Gal4 Cluster 2 Sparse	16231.8		Ganglia - Facial Sensory Ganglion	0
Rhombencephalon - Cerebellar Neuropil 1	16208.4		Ganglia - Facial glossopharyngeal ganglion	0
Spinal Cord - Gad1b Stripe 1	16160.1		Ganglia - Lateral Line Neuromast D1	0
Rhombencephalon - Rhombomere 1	16113.1		Ganglia - Lateral Line Neuromast D2	0
Rhombencephalon - 6.7FDhcrtR-Gal4 Cluster 3	16095.2		Ganglia - Lateral Line Neuromast N	0
Diencephalon - Dopaminergic Cluster 7 - Caudal Hypothalamus	16026.4		Ganglia - Lateral Line Neuromast O1	0
Spinal Cord - Gad1b Stripe 2	15899		Ganglia - Lateral Line Neuromast OC1	0
Rhombencephalon - RoM2	15890.6		Ganglia - Lateral Line Neuromast SO1	0
Spinal Cord - Isl1 stripe - motorneurons	15885.8		Ganglia - Lateral Line Neuromast SO2	0
Rhombencephalon - CaD	15801.4		Ganglia - Lateral Line Neuromast SO3	0
Rhombencephalon - Otpb Cluster 6	15507.5		Ganglia - Posterior Lateral Line Ganglia	0
Rhombencephalon - Glyt2 Cluster 1	15373.7		Ganglia - Trigeminal Ganglion	0
Spinal Cord - Vglut2 Stripe 3	14883.4		Ganglia - Vagal Ganglia	0
Mesencephalon - Torus Semicircularis	14790.9		Mesencephalon - Isl1 cluster of the mesencephalic region	0
Rhombencephalon - 6.7FDhcrtR-Gal4 Stripe 3	14691.7		Mesencephalon - Medial Tectal Band	0
Telencephalon - Isl1 cluster 2	14523.5		Mesencephalon - NucMLF (nucleus of the medial longitudinal fascicle)	0
Mesencephalon - Medial Tectal Band	14064.7		Mesencephalon - Oculomotor Nucleus nIII	0
Rhombencephalon - Oculomotor Nucleus nIV	13373.4		Mesencephalon - Otpb Cluster	0
Diencephalon - Intermediate Hypothalamus	13354.5		Mesencephalon - Oxtl Cluster Sparse	0
Rhombencephalon - Gad1b Cluster 3	12611.2		Mesencephalon - Ptf1a Cluster	0
Mesencephalon - NucMLF (nucleus of the medial longitudinal fascicle)	12593.9		Mesencephalon - Retinal Arborization Field 7 (AF7)	0
Rhombencephalon - Neuropil Region 5	12340.5		Mesencephalon - Retinal Arborization Field 8 (AF8)	0
Rhombencephalon - Vglut2 cluster 3	12157.1		Mesencephalon - Retinal Arborization Field 9 (AF9)	0
Diencephalon - Migrated Posterior Tubercular Area (M2)	12104.8		Mesencephalon - Sparse 6.7FRhcrtR cluster	0
Mesencephalon - Oculomotor Nucleus nIII	11858.7		Mesencephalon - Tecum Neuropil	0
Rhombencephalon -	11713.7		Mesencephalon - Tegmentum	0
Rhombencephalon - MiR2	11573.9		Mesencephalon - Vglut2 cluster 1	0
Rhombencephalon - Ptf1a Stripe	11541.5		Mesencephalon - Vmat2 cluster of paraventricular organ	0
Diencephalon - Retinal Arborization Field 6 (AF6)	11201.2		Mesencephalon - Vmat2 cluster2	0
Rhombencephalon - Rhombomere 3	11195.2		Rhombencephalon - 6.7FDhcrtR-Gal4 Cluster 2 Sparse	0
Rhombencephalon - Gad1b Cluster 11	11188.7		Rhombencephalon - 6.7FDhcrtR-Gal4 Cluster 3	0
Mesencephalon - Retinal Arborization Field 9 (AF9)	11038.2		Rhombencephalon - 6.7FDhcrtR-Gal4 Cluster 4	0
Diencephalon - Hypothalamus Vglut2 Cluster 2	10752.7		Rhombencephalon - 6.7FDhcrtR-Gal4 Cluster 5	0
Diencephalon - Anterior group of the posterior tubercular vmat2 neurons	10639.3		Rhombencephalon - 6.7FDhcrtR-Gal4 Stripe 1	0
Diencephalon - Retinal Arborization Field 4 (AF4)	10518.3		Rhombencephalon - 6.7FDhcrtR-Gal4 Stripe 2	0
Rhombencephalon - 6.7FDhcrtR-Gal4 Stripe 1	10436.4		Rhombencephalon - 6.7FDhcrtR-Gal4 Stripe 3	0
Rhombencephalon - RoM3	10171.6		Rhombencephalon - 6.7FDhcrtR-Gal4 Stripe 4	0
Rhombencephalon - Isl1 Stripe 1	10168.1		Rhombencephalon - Anterior Cluster of nV Trigeminal Motorneurons	0
Mesencephalon -	10116.4		Rhombencephalon - Area Postrema	0
Diencephalon - Migrated Area of the Pretectum (M1)	10017		Rhombencephalon - CaD	0
Spinal Cord	9794.52		Rhombencephalon - CaV	0
Diencephalon - Eminentia Thalami	9635.3		Rhombencephalon - Caudal Ventral Cluster Labelled by Spinal Backfills	0
Rhombencephalon - MiD2	9518.92		Rhombencephalon - Cerebellar Neuropil 1	0
Rhombencephalon - Rhombomere 5	9456.6		Rhombencephalon - Cerebelluar-Vglut2 enriched areas	0
Rhombencephalon - Corpus Cerebelli	9367.22		Rhombencephalon - Gad1b Cluster 1	0
Rhombencephalon - Rhombomere 4	9214.09		Rhombencephalon - Gad1b Cluster 10	0
Mesencephalon - Retinal Arborization Field 8 (AF8)	9161.38		Rhombencephalon - Gad1b Cluster 11	0
Mesencephalon - Vglut2 cluster 1	9046.49		Rhombencephalon - Gad1b Cluster 12	0
Rhombencephalon - Glyt2 Cluster 6	9023.39		Rhombencephalon - Gad1b Cluster 13	0
Rhombencephalon - Gad1b Cluster 10	8988.84		Rhombencephalon - Gad1b Cluster 14	0
Spinal Cord - Vmat2 Stripe2	8983.04		Rhombencephalon - Gad1b Cluster 15	0
Spinal Cord - Neurons with descending projections labelled by spinal backfills	8820.97		Rhombencephalon - Gad1b Cluster 16	0
Rhombencephalon - Locus Coreuleus	8773.26		Rhombencephalon - Gad1b Cluster 17	0
Rhombencephalon - Cerebellum	8672.45		Rhombencephalon - Gad1b Cluster 18	0
Rhombencephalon - Gad1b Stripe 2	8402.05		Rhombencephalon - Gad1b Cluster 19	0
Diencephalon - Hypothalamus Gad1b Cluster 1	8261.01		Rhombencephalon - Gad1b Cluster 2	0
Rhombencephalon - Olig2 Cluster	8173.78		Rhombencephalon - Gad1b Cluster 20	0
Mesencephalon - Tectum Stratum Periventriculare	8100.58		Rhombencephalon - Gad1b Cluster 3	0
Mesencephalon - Retinal Arborization Field 7 (AF7)	8094.77		Rhombencephalon - Gad1b Cluster 4	0
Rhombencephalon - Spiral Fiber Neuron Anterior cluster	8089.26		Rhombencephalon - Gad1b Cluster 5	0
Rhombencephalon - MiT	7866.17		Rhombencephalon - Gad1b Cluster 6	0
Spinal Cord - Neuropil Region	7714		Rhombencephalon - Gad1b Cluster 8	0
Rhombencephalon - Rhombomere 7	7623.04		Rhombencephalon - Gad1b Cluster 9	0
Telencephalon -	7606.57		Rhombencephalon - Gad1b Stripe 1	0
Rhombencephalon - Olig2 enriched areas in cerebellum	7496.96		Rhombencephalon - Gad1b Stripe 2	0
Rhombencephalon - Oxtl Cluster 2 Near MC axon cap	7453.03		Rhombencephalon - Gad1b Stripe 3	0
Rhombencephalon - Isl1 Cluster 3	6918.78		Rhombencephalon - Glyt2 Cluster 1	0
Spinal Cord - 6.7FDhcrtR-Gal4 Stripe	6852.25		Rhombencephalon - Glyt2 Cluster 10	0
Rhombencephalon - RoL2	6501.77		Rhombencephalon - Glyt2 Cluster 11	0
Diencephalon - Hypothalamus Olig2 cluster 2	6363.07		Rhombencephalon - Glyt2 Cluster 12	0
Rhombencephalon - Gad1b Cluster 5	6148.88		Rhombencephalon - Glyt2 Cluster 13	0
Rhombencephalon - VII Facial Motor and octavolateralis efferent neurons	5952.27		Rhombencephalon - Glyt2 Cluster 14	0
Rhombencephalon - Inferior Olive	5946.01		Rhombencephalon - Glyt2 Cluster 2	0
Diencephalon - Retinal Arborization Field 5 (AF5)	5703.54		Rhombencephalon - Glyt2 Cluster 3	0
Rhombencephalon - Rhombomere 6	5588.65		Rhombencephalon - Glyt2 Cluster 4	0
Rhombencephalon - Otpb Cluster 2 - locus coeruleus	5458.4		Rhombencephalon - Glyt2 Cluster 5	0
Rhombencephalon - Gad1b Cluster 20	5362.15		Rhombencephalon - Glyt2 Cluster 6	0
Rhombencephalon - Vmat2 Stripe3	5329.53		Rhombencephalon - Glyt2 Cluster 7	0
Rhombencephalon - Mauthner Cell Axon Cap	5210		Rhombencephalon - Glyt2 Cluster 8	0
Rhombencephalon - Glyt2 Stripe 2	4829.8		Rhombencephalon - Glyt2 Cluster 9	0
Rhombencephalon - Noradrendergic neurons of the Interfascicular and Vagal areas	4666.63		Rhombencephalon - Glyt2 Stripe 1	0
Spinal Cord - Glyt2 Stripe	4501.47		Rhombencephalon - Glyt2 Stripe 2	0
Rhombencephalon - S1181t Cluster	4265.01		Rhombencephalon - Glyt2 Stripe 3	0
Rhombencephalon - Vmat2 Stripe1	4262.06		Rhombencephalon - Inferior Olive	0
Diencephalon - Caudal Hypothalamus	4171.38		Rhombencephalon - Interpeduncular Nucleus	0
Rhombencephalon - Cerebellum Gad1b Enriched Areas	4106.9		Rhombencephalon - Isl1 Cluster 1	0
Rhombencephalon - Spiral Fiber Neuron Posterior cluster	4089.08		Rhombencephalon - Isl1 Cluster 2	0
Spinal Cord - Vglut2 Stripe 1	3681.44		Rhombencephalon - Isl1 Cluster 3	0
Rhombencephalon - Vglut2 Stripe 2	3361.76		Rhombencephalon - Isl1 Stripe 1	0
Diencephalon - Hypothalamus - Caudal Hypothalamus Neural Cluster	3232.02		Rhombencephalon - Lateral Reticular Nucleus	0
Rhombencephalon - X Vagus motorneuron cluster	3162.87		Rhombencephalon - Locus Coreuleus	0
Rhombencephalon - Otpb Cluster 1	2457.64		Rhombencephalon - Mauthner	0
Rhombencephalon - 6.7FDhcrtR-Gal4 Cluster 1	2159.22		Rhombencephalon - Mauthner Cell Axon Cap	0
Telencephalon - Optic Commissure	2090.8		Rhombencephalon - MiD2	0
Diencephalon - Hypothalamus Gad1b Cluster 3 Sparse	2074.49		Rhombencephalon - MiD3	0
Rhombencephalon - Vmat2 Cluster 1	2054.93		Rhombencephalon - MiM1	0
Diencephalon - Pineal Vmat2 cluster	1974.38		Rhombencephalon - MiR1	0
Rhombencephalon - Ventrolateral population of serotonergic neurons	1962.3		Rhombencephalon - MiR2	0
Rhombencephalon - Small cluster of TH stained neurons	1895.18		Rhombencephalon - MiT	0
Mesencephalon - Tecum Neuropil	1844.35		Rhombencephalon - MiV1	0
Rhombencephalon - Medial Vestibular Nucleus	1831.65		Rhombencephalon - MiV2	0
Rhombencephalon - Vglut2 cluster 2	1799.27		Rhombencephalon - Neuropil Region 2	0
Rhombencephalon - Glyt2 Cluster 5	1759.03		Rhombencephalon - Neuropil Region 6	0
Spinal Cord - Dorsal Sparse Isl1 cluster	1758.36		Rhombencephalon - Noradrendergic neurons of the Interfascicular and Vagal areas	0
Diencephalon - Hypothalamus Vglut2 Cluster 3	1669.73		Rhombencephalon - Oculomotor Nucleus nIV	0
Spinal Cord - Vmat2 Stripe1	1323.02		Rhombencephalon - Olig2 Cluster	0
Telencephalon - Vmat2 cluster	1304.97		Rhombencephalon - Olig2 Stripe	0
Rhombencephalon - Vglut2 Stripe 1	1302.12		Rhombencephalon - Otpb Cluster 1	0
Diencephalon - Diffuse Nucleus of the Intermediate Hypothalamus	1288.59		Rhombencephalon - Otpb Cluster 2 - locus coeruleus	0
Rhombencephalon - Lateral Reticular Nucleus	1213.91		Rhombencephalon - Otpb Cluster 3	0
Rhombencephalon - Neuropil Region 3	1150.07		Rhombencephalon - Otpb Cluster 4	0
Rhombencephalon - Posterior Cluster of nV Trigeminal Motorneurons	1020.93		Rhombencephalon - Otpb Cluster 5	0
Rhombencephalon - 6.7FDhcrtR-Gal4 Stripe 2	958.624		Rhombencephalon - Otpb Cluster 6	0
Diencephalon - Pituitary	931.227		Rhombencephalon - Oxtl Cluster 1 Sparse	0
Rhombencephalon - 6.7FDhcrtR-Gal4 Stripe 4	821.164		Rhombencephalon - Oxtl Cluster 2 Near MC axon cap	0
Rhombencephalon - Glyt2 Cluster 4	789.919		Rhombencephalon - Posterior Cluster of nV Trigeminal Motorneurons	0
Ganglia - Statoacoustic Ganglion	751.528		Rhombencephalon - Ptf1a Cluster 1	0
Rhombencephalon - MiD3	749.283		Rhombencephalon - Ptf1a Stripe	0
Diencephalon - Left Habenula Vglut2 Cluster	718.903		Rhombencephalon - Raphe - Inferior	0
Rhombencephalon - VII' Facial Motor and octavolateralis efferent neurons	716.849		Rhombencephalon - Raphe - Superior	0
Diencephalon - Dopaminergic Cluster 3 - hypothalamus	712.199		Rhombencephalon - Rhombomere 7	0
Rhombencephalon - Vmat2 Cluster 3	619.721		Rhombencephalon - RoL-R1	0
Rhombencephalon - 6.7FDhcrtR-Gal4 Cluster 4	474.008		Rhombencephalon - RoL2	0
Diencephalon - Hypothamic VentroLateral VMAT cluster	466.473		Rhombencephalon - RoL3	0
Diencephalon - Habenula	463.837		Rhombencephalon - RoM1	0
Telencephalon - Pallium	458.347		Rhombencephalon - RoM2	0
Ganglia - Anterior Lateral Line Ganglion	438.621		Rhombencephalon - RoM3	0
Rhombencephalon - Neuropil Region 4	436.733		Rhombencephalon - RoV3	0
Telencephalon - Vglut2 rind	432.328		Rhombencephalon - S1181t Cluster	0
Rhombencephalon - Vmat2 Stripe2	387.854		Rhombencephalon - Small cluster of TH stained neurons	0
Telencephalon - Telencephalic Migrated Area 4 (M4)	375.995		Rhombencephalon - Spinal Backfill Vestibular Population	0
Rhombencephalon - Eminentia Granularis	368.53		Rhombencephalon - Spiral Fiber Neuron Anterior cluster	0
Mesencephalon - Torus Longitudinalis	303.75		Rhombencephalon - Spiral Fiber Neuron Posterior cluster	0
Ganglia - Facial Sensory Ganglion	275.476		Rhombencephalon - Tangential Vestibular Nucleus	0
Rhombencephalon - Glyt2 Cluster 13	255.671		Rhombencephalon - VII Facial Motor and octavolateralis efferent neurons	0
Rhombencephalon - Gad1b Cluster 13	228.728		Rhombencephalon - VII' Facial Motor and octavolateralis efferent neurons	0
Telencephalon - Subpallial Otpb strip	222.421		Rhombencephalon - Valvula Cerebelli	0
Ganglia - Lateral Line Neuromast D2	192.796		Rhombencephalon - Ventrolateral population of serotonergic neurons	0
Rhombencephalon - Gad1b Cluster 15	190.738		Rhombencephalon - Vglut2 Stripe 2	0
Diencephalon - Optic Chiasm	179.055		Rhombencephalon - Vglut2 Stripe 3	0
Diencephalon - Pineal	148.53		Rhombencephalon - Vglut2 Stripe 4	0
Diencephalon - Hypothalamus Vglut2 Cluster 6	128.036		Rhombencephalon - Vglut2 cluster 1	0
Rhombencephalon - Gad1b Cluster 7	99.8333		Rhombencephalon - Vglut2 cluster 3	0
Rhombencephalon - Neuropil Region 2	97.8625		Rhombencephalon - Vglut2 cluster 4	0
Rhombencephalon - RoL3	97.705		Rhombencephalon - Vmat2 Cluster 1	0
Telencephalon - Subpallial dopaminergic cluster	76.2845		Rhombencephalon - Vmat2 Cluster 2	0
Ganglia - Lateral Line Neuromast D1	73.7327		Rhombencephalon - Vmat2 Cluster 3	0
Telencephalon - Olfactory Bulb	46.7898		Rhombencephalon - Vmat2 Cluster 4	0
Ganglia - Olfactory Epithelium	7.9675		Rhombencephalon - Vmat2 Cluster 5	0
Diencephalon - Hypothalamus Olig2 cluster	0		Rhombencephalon - Vmat2 Stripe1	0
Diencephalon - Right Habenula Vglut2 Cluster	0		Rhombencephalon - Vmat2 Stripe2	0
Diencephalon - Torus Lateralis	0		Rhombencephalon - Vmat2 Stripe3	0
Ganglia - Facial glossopharyngeal ganglion	0		Rhombencephalon - X Vagus motorneuron cluster	0
Ganglia - Lateral Line Neuromast N	0		Spinal Cord	0
Ganglia - Lateral Line Neuromast O1	0		Spinal Cord - 6.7FDhcrtR-Gal4 Stripe	0
Ganglia - Lateral Line Neuromast SO1	0		Spinal Cord - Dorsal Sparse Isl1 cluster	0
Ganglia - Lateral Line Neuromast SO2	0		Spinal Cord - Gad1b Stripe 1	0
Ganglia - Lateral Line Neuromast SO3	0		Spinal Cord - Gad1b Stripe 2	0
Ganglia - Posterior Lateral Line Ganglia	0		Spinal Cord - Glyt2 Stripe	0
Ganglia - Trigeminal Ganglion	0		Spinal Cord - Isl1 stripe - motorneurons	0
Ganglia - Vagal Ganglia	0		Spinal Cord - Neurons with descending projections labelled by spinal backfills	0
Rhombencephalon - 6.7FDhcrtR-Gal4 Cluster 5	0		Spinal Cord - Neuropil Region	0
Rhombencephalon - Gad1b Cluster 14	0		Spinal Cord - Olig2 Stripe	0
Rhombencephalon - Gad1b Cluster 19	0		Spinal Cord - Vglut2 Stripe 1	0
Rhombencephalon - Gad1b Cluster 6	0		Spinal Cord - Vglut2 Stripe 2	0
Rhombencephalon - Glyt2 Cluster 11	0		Spinal Cord - Vglut2 Stripe 3	0
Rhombencephalon - Glyt2 Cluster 12	0		Spinal Cord - Vmat2 Stripe1	0
Rhombencephalon - Glyt2 Cluster 14	0		Spinal Cord - Vmat2 Stripe2	0
Rhombencephalon - Glyt2 Cluster 2	0		Telencephalon - Anterior Commisure	0
Rhombencephalon - Glyt2 Cluster 3	0		Telencephalon - Isl1 cluster 1	0
Rhombencephalon - Lobus caudalis cerebelli	0		Telencephalon - Isl1 cluster 2	0
Rhombencephalon - Mauthner	0		Telencephalon - Olfactory bulb dopaminergic neuron areas	0
Rhombencephalon - Otpb Cluster 5	0		Telencephalon - Olig2 Cluster	0
Rhombencephalon - Qrfp neuron cluster sparse	0		Telencephalon - Optic Commissure	0
Rhombencephalon - Spinal Backfill Vestibular Population	0		Telencephalon - Postoptic Commissure	0
Rhombencephalon - Tangential Vestibular Nucleus	0		Telencephalon - S1181t Cluster	0
Rhombencephalon - Vmat2 Cluster 2	0		Telencephalon - Subpallial Otpb Cluster 2	0
Rhombencephalon - Vmat2 Cluster 4	0		Telencephalon - Subpallial Otpb strip	0
Telencephalon - Olfactory bulb dopaminergic neuron areas	0		Telencephalon - Subpallial Vglut2 Cluster	0

## Sheet: 1I. MUT over WT Media only
INCREASED			DECREASED
ROI name	Signal in ROI		ROI name	Signal in ROI
Diencephalon - Eminentia Thalami	176.978		Rhombencephalon - MiD2	941.814
Diencephalon - Isl1 cluster 1	116.566		Rhombencephalon - Medial Vestibular Nucleus	861.427
Diencephalon - Oxtl Cluster 1 in Preoptic Area	102.082		Rhombencephalon - Mauthner	778.654
Diencephalon - Otpb Cluster 2	75.1762		Rhombencephalon - CaD	489.703
Diencephalon - Migrated Posterior Tubercular Area (M2)	72.3699		Rhombencephalon - Mauthner Cell Axon Cap	264.76
Mesencephalon - Torus Longitudinalis	65.7021		Rhombencephalon - RoV3	236.623
Telencephalon - Pallium	60.4729		Rhombencephalon - Spiral Fiber Neuron Posterior cluster	204.54
Telencephalon - Subpallial Otpb strip	58.3225		Rhombencephalon - CaV	192.436
Diencephalon - Retinal Arborization Field 5 (AF5)	42.1179		Rhombencephalon - RoM3	183.487
Telencephalon - Vglut2 rind	41.3714		Mesencephalon - Torus Semicircularis	178.874
Telencephalon -	24.6316		Rhombencephalon - Anterior Cluster of nV Trigeminal Motorneurons	130.444
Ganglia - Olfactory Epithelium	22.5601		Rhombencephalon - Oxtl Cluster 2 Near MC axon cap	126.078
Diencephalon - Migrated Area of the Pretectum (M1)	15.5324		Rhombencephalon - Rhombomere 5	108.557
Diencephalon - Olig2 Band 2	12.8476		Rhombencephalon - RoL3	97.5468
Diencephalon - Hypothalamus Gad1b Cluster 1	12.1076		Rhombencephalon - Posterior Cluster of nV Trigeminal Motorneurons	85.4294
Diencephalon - Preoptic Area	8.8574		Rhombencephalon - Rhombomere 4	85.1031
Diencephalon - Preoptic Otpb Cluster	7.267		Rhombencephalon - Rhombomere 3	80.5618
Diencephalon - Hypothalamus Vglut2 Cluster 2	7.1928		Rhombencephalon - Glyt2 Cluster 6	68.2573
Rhombencephalon - Vmat2 Stripe3	6.8971		Diencephalon - Isl1 cluster 2	66.7425
Rhombencephalon - Oculomotor Nucleus nIV	5.2519		Spinal Cord - Gad1b Stripe 2	66.5247
Rhombencephalon - Valvula Cerebelli	4.2956		Telencephalon - Subpallial Vglut2 Cluster	58.3956
Rhombencephalon - Olig2 enriched areas in cerebellum	4.2579		Rhombencephalon - RoM2	47.7816
Spinal Cord - Glyt2 Stripe	4.1801		Rhombencephalon - Inferior Olive	46.5256
Diencephalon - Intermediate Hypothalamus	3.7099		Diencephalon - Dorsal Thalamus	44.8493
Rhombencephalon - Cerebellar Neuropil 1	3.1176		Rhombencephalon - Spiral Fiber Neuron Anterior cluster	39.0368
Diencephalon -	3.0797		Rhombencephalon - Neuropil Region 5	36.6909
Spinal Cord - Neurons with descending projections labelled by spinal backfills	2.9704		Diencephalon - Dopaminergic Cluster 2 - posterior tuberculum	36.682
Spinal Cord - 6.7FDhcrtR-Gal4 Stripe	2.6873		Spinal Cord - Olig2 Stripe	35.2024
Mesencephalon - Tecum Neuropil	2.6164		Mesencephalon - Oxtl Cluster Sparse	33.7688
Spinal Cord - Vglut2 Stripe 1	2.5803		Telencephalon - Olfactory Bulb	33.1919
Mesencephalon - Tegmentum	2.2688		Telencephalon - Pallium	28.5348
Spinal Cord - Neuropil Region	2.114		Telencephalon - Postoptic Commissure	27.6459
Rhombencephalon - Corpus Cerebelli	2.0176		Diencephalon - Postoptic Commissure	25.7741
Diencephalon - Posterior Tuberculum	1.98		Mesencephalon -	23.7932
Spinal Cord - Dorsal Sparse Isl1 cluster	1.9309		Rhombencephalon - Neuropil Region 3	21.9293
Rhombencephalon - Cerebellum	1.6932		Rhombencephalon -	19.8037
Mesencephalon -	1.5939		Rhombencephalon - RoM1	19.1661
Diencephalon - Habenula	1.2216		Diencephalon - Anterior pretectum cluster of vmat2 Neurons	19.1134
Rhombencephalon - Cerebelluar-Vglut2 enriched areas	1.1827		Diencephalon - Hypothalamus Vglut2 Cluster 2	18.7506
Rhombencephalon - Vglut2 Stripe 3	1.0121		Rhombencephalon - Rhombomere 2	17.4544
Spinal Cord	0.90112		Diencephalon - Oxtl Cluster 3	16.8442
Rhombencephalon - Rhombomere 1	0.8077		Telencephalon -	16.6242
Rhombencephalon - Glyt2 Stripe 3	0.73899		Diencephalon - Hypothalamus 6.7FRhcrtR-Gal4 cluster 2	16.0028
Mesencephalon - Tectum Stratum Periventriculare	0.32866		Diencephalon - Pretectum	15.678
Rhombencephalon -	0.32229		Telencephalon - Olfactory bulb dopaminergic neuron areas	15.2797
Rhombencephalon - Cerebellum Gad1b Enriched Areas	0.13207		Diencephalon - Retinal Arborization Field 4 (AF4)	13.0402
Rhombencephalon - Rhombomere 4	0.099854		Telencephalon - Vglut2 rind	12.2281
Rhombencephalon - Rhombomere 7	0.037902		Telencephalon - Subpallium	9.6059
Diencephalon - Anterior group of the posterior tubercular vmat2 neurons	0		Telencephalon - Olig2 Cluster	9.5193
Diencephalon - Anterior preoptic dopaminergic cluster	0		Diencephalon - Otpb Cluster 2	9.0369
Diencephalon - Anterior pretectum cluster of vmat2 Neurons	0		Rhombencephalon - Vglut2 Stripe 4	8.3879
Diencephalon - Caudal Hypothalamus	0		Telencephalon - Isl1 cluster 1	8.2091
Diencephalon - Diffuse Nucleus of the Intermediate Hypothalamus	0		Rhombencephalon - Olig2 Stripe	8.0196
Diencephalon - Dopaminergic Cluster 1 - ventral thalamic and periventricular posterior tubercular DA neurons	0		Rhombencephalon - RoL-R1	8.0017
Diencephalon - Dopaminergic Cluster 2 - posterior tuberculum	0		Rhombencephalon - Neuropil Region 6	7.8238
Diencephalon - Dopaminergic Cluster 3 - hypothalamus	0		Diencephalon - Pretectal dopaminergic cluster	6.3544
Diencephalon - Dopaminergic Cluster 4/5 - posterior tuberculum and hypothalamus	0		Diencephalon -	5.7668
Diencephalon - Dopaminergic Cluster 6 - hypothalamus	0		Rhombencephalon - Vmat2 Cluster 5	5.4689
Diencephalon - Dopaminergic Cluster 7 - Caudal Hypothalamus	0		Telencephalon - Subpallial Gad1b cluster	5.355
Diencephalon - Dorsal Thalamus	0		Diencephalon - Oxtl Cluster 1 in Preoptic Area	5.2302
Diencephalon - Hypothalamus - Caudal Hypothalamus Neural Cluster	0		Diencephalon - Preoptic Area	5.0828
Diencephalon - Hypothalamus - Intermediate Hypothalamus Neural Cluster	0		Diencephalon - Pretectal Gad1b Cluster	3.2759
Diencephalon - Hypothalamus 6.7FRhcrtR-Gal4 cluster 1	0		Rhombencephalon - Rhombomere 7	2.7708
Diencephalon - Hypothalamus 6.7FRhcrtR-Gal4 cluster 2	0		Diencephalon - Medial vglut2 cluster	2.5599
Diencephalon - Hypothalamus Gad1b Cluster 2	0		Telencephalon - Isl1 cluster 2	2.3961
Diencephalon - Hypothalamus Gad1b Cluster 3 Sparse	0		Rhombencephalon - Corpus Cerebelli	2.0553
Diencephalon - Hypothalamus Hcrt Neurons	0		Diencephalon - Intermediate Hypothalamus	1.8848
Diencephalon - Hypothalamus Olig2 cluster	0		Spinal Cord	1.7703
Diencephalon - Hypothalamus Olig2 cluster 2	0		Diencephalon - Posterior Tuberculum	1.6609
Diencephalon - Hypothalamus Qrfp neuron cluster	0		Rhombencephalon - Gad1b Stripe 3	1.6598
Diencephalon - Hypothalamus Vglut2 Cluster 1	0		Rhombencephalon - Rhombomere 1	1.593
Diencephalon - Hypothalamus Vglut2 Cluster 3	0		Mesencephalon - Tectum Stratum Periventriculare	1.4123
Diencephalon - Hypothalamus Vglut2 Cluster 4	0		Rhombencephalon - Cerebellum	1.2132
Diencephalon - Hypothalamus Vglut2 Cluster 5	0		Spinal Cord - Neuropil Region	1.0839
Diencephalon - Hypothalamus Vglut2 Cluster 6	0		Rhombencephalon - Rhombomere 6	1.0599
Diencephalon - Hypothalamus s1181t Cluster	0		Diencephalon - Diffuse Nucleus of the Intermediate Hypothalamus	1.0381
Diencephalon - Hypothamic VentroLateral VMAT cluster	0		Rhombencephalon - Gad1b Cluster 2	0.40866
Diencephalon - Isl1 cluster 2	0		Diencephalon - Olig2 Band 2	0.37103
Diencephalon - Isl1 cluster 3	0		Mesencephalon - Tegmentum	0.34412
Diencephalon - Left Habenula Vglut2 Cluster	0		Mesencephalon - Medial Tectal Band	0.11966
Diencephalon - Medial vglut2 cluster	0		Diencephalon - Anterior group of the posterior tubercular vmat2 neurons	0
Diencephalon - Olig2 Band	0		Diencephalon - Anterior preoptic dopaminergic cluster	0
Diencephalon - Optic Chiasm	0		Diencephalon - Caudal Hypothalamus	0
Diencephalon - Otpb Cluster 1	0		Diencephalon - Dopaminergic Cluster 1 - ventral thalamic and periventricular posterior tubercular DA neurons	0
Diencephalon - Otpb Cluster 3	0		Diencephalon - Dopaminergic Cluster 3 - hypothalamus	0
Diencephalon - Otpb Cluster 4	0		Diencephalon - Dopaminergic Cluster 4/5 - posterior tuberculum and hypothalamus	0
Diencephalon - Oxtl Cluster 2	0		Diencephalon - Dopaminergic Cluster 6 - hypothalamus	0
Diencephalon - Oxtl Cluster 3	0		Diencephalon - Dopaminergic Cluster 7 - Caudal Hypothalamus	0
Diencephalon - Oxtl Cluster 4 - sparse in hypothalamus	0		Diencephalon - Eminentia Thalami	0
Diencephalon - Oxtl Cluster 5	0		Diencephalon - Habenula	0
Diencephalon - Pineal	0		Diencephalon - Hypothalamus - Caudal Hypothalamus Neural Cluster	0
Diencephalon - Pineal Vmat2 cluster	0		Diencephalon - Hypothalamus - Intermediate Hypothalamus Neural Cluster	0
Diencephalon - Pituitary	0		Diencephalon - Hypothalamus 6.7FRhcrtR-Gal4 cluster 1	0
Diencephalon - Postoptic Commissure	0		Diencephalon - Hypothalamus Gad1b Cluster 1	0
Diencephalon - Preoptic area Vglut2 cluster	0		Diencephalon - Hypothalamus Gad1b Cluster 2	0
Diencephalon - Preoptic area posterior dopaminergic cluster	0		Diencephalon - Hypothalamus Gad1b Cluster 3 Sparse	0
Diencephalon - Pretectal Gad1b Cluster	0		Diencephalon - Hypothalamus Hcrt Neurons	0
Diencephalon - Pretectal dopaminergic cluster	0		Diencephalon - Hypothalamus Olig2 cluster	0
Diencephalon - Pretectum	0		Diencephalon - Hypothalamus Olig2 cluster 2	0
Diencephalon - Retinal Arborization Field 1 (AF1- Approximate Location)	0		Diencephalon - Hypothalamus Qrfp neuron cluster	0
Diencephalon - Retinal Arborization Field 2 (AF2- Approximate Location)	0		Diencephalon - Hypothalamus Vglut2 Cluster 1	0
Diencephalon - Retinal Arborization Field 3 (AF3)	0		Diencephalon - Hypothalamus Vglut2 Cluster 3	0
Diencephalon - Retinal Arborization Field 4 (AF4)	0		Diencephalon - Hypothalamus Vglut2 Cluster 4	0
Diencephalon - Retinal Arborization Field 6 (AF6)	0		Diencephalon - Hypothalamus Vglut2 Cluster 5	0
Diencephalon - Right Habenula Vglut2 Cluster	0		Diencephalon - Hypothalamus Vglut2 Cluster 6	0
Diencephalon - Rostral Hypothalamus	0		Diencephalon - Hypothalamus s1181t Cluster	0
Diencephalon - Torus Lateralis	0		Diencephalon - Hypothamic VentroLateral VMAT cluster	0
Diencephalon - Ventral Thalamus	0		Diencephalon - Isl1 cluster 1	0
Ganglia - Anterior Lateral Line Ganglion	0		Diencephalon - Isl1 cluster 3	0
Ganglia - Facial Sensory Ganglion	0		Diencephalon - Left Habenula Vglut2 Cluster	0
Ganglia - Facial glossopharyngeal ganglion	0		Diencephalon - Migrated Area of the Pretectum (M1)	0
Ganglia - Lateral Line Neuromast D1	0		Diencephalon - Migrated Posterior Tubercular Area (M2)	0
Ganglia - Lateral Line Neuromast D2	0		Diencephalon - Olig2 Band	0
Ganglia - Lateral Line Neuromast N	0		Diencephalon - Optic Chiasm	0
Ganglia - Lateral Line Neuromast O1	0		Diencephalon - Otpb Cluster 1	0
Ganglia - Lateral Line Neuromast OC1	0		Diencephalon - Otpb Cluster 3	0
Ganglia - Lateral Line Neuromast SO1	0		Diencephalon - Otpb Cluster 4	0
Ganglia - Lateral Line Neuromast SO2	0		Diencephalon - Oxtl Cluster 2	0
Ganglia - Lateral Line Neuromast SO3	0		Diencephalon - Oxtl Cluster 4 - sparse in hypothalamus	0
Ganglia - Posterior Lateral Line Ganglia	0		Diencephalon - Oxtl Cluster 5	0
Ganglia - Statoacoustic Ganglion	0		Diencephalon - Pineal	0
Ganglia - Trigeminal Ganglion	0		Diencephalon - Pineal Vmat2 cluster	0
Ganglia - Vagal Ganglia	0		Diencephalon - Pituitary	0
Mesencephalon - Isl1 cluster of the mesencephalic region	0		Diencephalon - Preoptic Otpb Cluster	0
Mesencephalon - Medial Tectal Band	0		Diencephalon - Preoptic area Vglut2 cluster	0
Mesencephalon - NucMLF (nucleus of the medial longitudinal fascicle)	0		Diencephalon - Preoptic area posterior dopaminergic cluster	0
Mesencephalon - Oculomotor Nucleus nIII	0		Diencephalon - Retinal Arborization Field 1 (AF1- Approximate Location)	0
Mesencephalon - Otpb Cluster	0		Diencephalon - Retinal Arborization Field 2 (AF2- Approximate Location)	0
Mesencephalon - Oxtl Cluster Sparse	0		Diencephalon - Retinal Arborization Field 3 (AF3)	0
Mesencephalon - Ptf1a Cluster	0		Diencephalon - Retinal Arborization Field 5 (AF5)	0
Mesencephalon - Retinal Arborization Field 7 (AF7)	0		Diencephalon - Retinal Arborization Field 6 (AF6)	0
Mesencephalon - Retinal Arborization Field 8 (AF8)	0		Diencephalon - Right Habenula Vglut2 Cluster	0
Mesencephalon - Retinal Arborization Field 9 (AF9)	0		Diencephalon - Rostral Hypothalamus	0
Mesencephalon - Sparse 6.7FRhcrtR cluster	0		Diencephalon - Torus Lateralis	0
Mesencephalon - Torus Semicircularis	0		Diencephalon - Ventral Thalamus	0
Mesencephalon - Vglut2 cluster 1	0		Ganglia - Anterior Lateral Line Ganglion	0
Mesencephalon - Vmat2 cluster of paraventricular organ	0		Ganglia - Facial Sensory Ganglion	0
Mesencephalon - Vmat2 cluster2	0		Ganglia - Facial glossopharyngeal ganglion	0
Rhombencephalon - 6.7FDhcrtR-Gal4 Cluster 1	0		Ganglia - Lateral Line Neuromast D1	0
Rhombencephalon - 6.7FDhcrtR-Gal4 Cluster 2 Sparse	0		Ganglia - Lateral Line Neuromast D2	0
Rhombencephalon - 6.7FDhcrtR-Gal4 Cluster 3	0		Ganglia - Lateral Line Neuromast N	0
Rhombencephalon - 6.7FDhcrtR-Gal4 Cluster 4	0		Ganglia - Lateral Line Neuromast O1	0
Rhombencephalon - 6.7FDhcrtR-Gal4 Cluster 5	0		Ganglia - Lateral Line Neuromast OC1	0
Rhombencephalon - 6.7FDhcrtR-Gal4 Stripe 1	0		Ganglia - Lateral Line Neuromast SO1	0
Rhombencephalon - 6.7FDhcrtR-Gal4 Stripe 2	0		Ganglia - Lateral Line Neuromast SO2	0
Rhombencephalon - 6.7FDhcrtR-Gal4 Stripe 3	0		Ganglia - Lateral Line Neuromast SO3	0
Rhombencephalon - 6.7FDhcrtR-Gal4 Stripe 4	0		Ganglia - Olfactory Epithelium	0
Rhombencephalon - Anterior Cluster of nV Trigeminal Motorneurons	0		Ganglia - Posterior Lateral Line Ganglia	0
Rhombencephalon - Area Postrema	0		Ganglia - Statoacoustic Ganglion	0
Rhombencephalon - CaD	0		Ganglia - Trigeminal Ganglion	0
Rhombencephalon - CaV	0		Ganglia - Vagal Ganglia	0
Rhombencephalon - Caudal Ventral Cluster Labelled by Spinal Backfills	0		Mesencephalon - Isl1 cluster of the mesencephalic region	0
Rhombencephalon - Eminentia Granularis	0		Mesencephalon - NucMLF (nucleus of the medial longitudinal fascicle)	0
Rhombencephalon - Gad1b Cluster 1	0		Mesencephalon - Oculomotor Nucleus nIII	0
Rhombencephalon - Gad1b Cluster 10	0		Mesencephalon - Otpb Cluster	0
Rhombencephalon - Gad1b Cluster 11	0		Mesencephalon - Ptf1a Cluster	0
Rhombencephalon - Gad1b Cluster 12	0		Mesencephalon - Retinal Arborization Field 7 (AF7)	0
Rhombencephalon - Gad1b Cluster 13	0		Mesencephalon - Retinal Arborization Field 8 (AF8)	0
Rhombencephalon - Gad1b Cluster 14	0		Mesencephalon - Retinal Arborization Field 9 (AF9)	0
Rhombencephalon - Gad1b Cluster 15	0		Mesencephalon - Sparse 6.7FRhcrtR cluster	0
Rhombencephalon - Gad1b Cluster 16	0		Mesencephalon - Tecum Neuropil	0
Rhombencephalon - Gad1b Cluster 17	0		Mesencephalon - Torus Longitudinalis	0
Rhombencephalon - Gad1b Cluster 18	0		Mesencephalon - Vglut2 cluster 1	0
Rhombencephalon - Gad1b Cluster 19	0		Mesencephalon - Vmat2 cluster of paraventricular organ	0
Rhombencephalon - Gad1b Cluster 2	0		Mesencephalon - Vmat2 cluster2	0
Rhombencephalon - Gad1b Cluster 20	0		Rhombencephalon - 6.7FDhcrtR-Gal4 Cluster 1	0
Rhombencephalon - Gad1b Cluster 3	0		Rhombencephalon - 6.7FDhcrtR-Gal4 Cluster 2 Sparse	0
Rhombencephalon - Gad1b Cluster 4	0		Rhombencephalon - 6.7FDhcrtR-Gal4 Cluster 3	0
Rhombencephalon - Gad1b Cluster 5	0		Rhombencephalon - 6.7FDhcrtR-Gal4 Cluster 4	0
Rhombencephalon - Gad1b Cluster 6	0		Rhombencephalon - 6.7FDhcrtR-Gal4 Cluster 5	0
Rhombencephalon - Gad1b Cluster 7	0		Rhombencephalon - 6.7FDhcrtR-Gal4 Stripe 1	0
Rhombencephalon - Gad1b Cluster 8	0		Rhombencephalon - 6.7FDhcrtR-Gal4 Stripe 2	0
Rhombencephalon - Gad1b Cluster 9	0		Rhombencephalon - 6.7FDhcrtR-Gal4 Stripe 3	0
Rhombencephalon - Gad1b Stripe 1	0		Rhombencephalon - 6.7FDhcrtR-Gal4 Stripe 4	0
Rhombencephalon - Gad1b Stripe 2	0		Rhombencephalon - Area Postrema	0
Rhombencephalon - Gad1b Stripe 3	0		Rhombencephalon - Caudal Ventral Cluster Labelled by Spinal Backfills	0
Rhombencephalon - Glyt2 Cluster 1	0		Rhombencephalon - Cerebellar Neuropil 1	0
Rhombencephalon - Glyt2 Cluster 10	0		Rhombencephalon - Cerebelluar-Vglut2 enriched areas	0
Rhombencephalon - Glyt2 Cluster 11	0		Rhombencephalon - Cerebellum Gad1b Enriched Areas	0
Rhombencephalon - Glyt2 Cluster 12	0		Rhombencephalon - Eminentia Granularis	0
Rhombencephalon - Glyt2 Cluster 13	0		Rhombencephalon - Gad1b Cluster 1	0
Rhombencephalon - Glyt2 Cluster 14	0		Rhombencephalon - Gad1b Cluster 10	0
Rhombencephalon - Glyt2 Cluster 2	0		Rhombencephalon - Gad1b Cluster 11	0
Rhombencephalon - Glyt2 Cluster 3	0		Rhombencephalon - Gad1b Cluster 12	0
Rhombencephalon - Glyt2 Cluster 4	0		Rhombencephalon - Gad1b Cluster 13	0
Rhombencephalon - Glyt2 Cluster 5	0		Rhombencephalon - Gad1b Cluster 14	0
Rhombencephalon - Glyt2 Cluster 6	0		Rhombencephalon - Gad1b Cluster 15	0
Rhombencephalon - Glyt2 Cluster 7	0		Rhombencephalon - Gad1b Cluster 16	0
Rhombencephalon - Glyt2 Cluster 8	0		Rhombencephalon - Gad1b Cluster 17	0
Rhombencephalon - Glyt2 Cluster 9	0		Rhombencephalon - Gad1b Cluster 18	0
Rhombencephalon - Glyt2 Stripe 1	0		Rhombencephalon - Gad1b Cluster 19	0
Rhombencephalon - Glyt2 Stripe 2	0		Rhombencephalon - Gad1b Cluster 20	0
Rhombencephalon - Inferior Olive	0		Rhombencephalon - Gad1b Cluster 3	0
Rhombencephalon - Interpeduncular Nucleus	0		Rhombencephalon - Gad1b Cluster 4	0
Rhombencephalon - Isl1 Cluster 1	0		Rhombencephalon - Gad1b Cluster 5	0
Rhombencephalon - Isl1 Cluster 2	0		Rhombencephalon - Gad1b Cluster 6	0
Rhombencephalon - Isl1 Cluster 3	0		Rhombencephalon - Gad1b Cluster 7	0
Rhombencephalon - Isl1 Stripe 1	0		Rhombencephalon - Gad1b Cluster 8	0
Rhombencephalon - Lateral Reticular Nucleus	0		Rhombencephalon - Gad1b Cluster 9	0
Rhombencephalon - Lobus caudalis cerebelli	0		Rhombencephalon - Gad1b Stripe 1	0
Rhombencephalon - Locus Coreuleus	0		Rhombencephalon - Gad1b Stripe 2	0
Rhombencephalon - Mauthner	0		Rhombencephalon - Glyt2 Cluster 1	0
Rhombencephalon - Mauthner Cell Axon Cap	0		Rhombencephalon - Glyt2 Cluster 10	0
Rhombencephalon - Medial Vestibular Nucleus	0		Rhombencephalon - Glyt2 Cluster 11	0
Rhombencephalon - MiD2	0		Rhombencephalon - Glyt2 Cluster 12	0
Rhombencephalon - MiD3	0		Rhombencephalon - Glyt2 Cluster 13	0
Rhombencephalon - MiM1	0		Rhombencephalon - Glyt2 Cluster 14	0
Rhombencephalon - MiR1	0		Rhombencephalon - Glyt2 Cluster 2	0
Rhombencephalon - MiR2	0		Rhombencephalon - Glyt2 Cluster 3	0
Rhombencephalon - MiT	0		Rhombencephalon - Glyt2 Cluster 4	0
Rhombencephalon - MiV1	0		Rhombencephalon - Glyt2 Cluster 5	0
Rhombencephalon - MiV2	0		Rhombencephalon - Glyt2 Cluster 7	0
Rhombencephalon - Neuropil Region 2	0		Rhombencephalon - Glyt2 Cluster 8	0
Rhombencephalon - Neuropil Region 3	0		Rhombencephalon - Glyt2 Cluster 9	0
Rhombencephalon - Neuropil Region 4	0		Rhombencephalon - Glyt2 Stripe 1	0
Rhombencephalon - Neuropil Region 5	0		Rhombencephalon - Glyt2 Stripe 2	0
Rhombencephalon - Neuropil Region 6	0		Rhombencephalon - Glyt2 Stripe 3	0
Rhombencephalon - Noradrendergic neurons of the Interfascicular and Vagal areas	0		Rhombencephalon - Interpeduncular Nucleus	0
Rhombencephalon - Olig2 Cluster	0		Rhombencephalon - Isl1 Cluster 1	0
Rhombencephalon - Olig2 Stripe	0		Rhombencephalon - Isl1 Cluster 2	0
Rhombencephalon - Otpb Cluster 1	0		Rhombencephalon - Isl1 Cluster 3	0
Rhombencephalon - Otpb Cluster 2 - locus coeruleus	0		Rhombencephalon - Isl1 Stripe 1	0
Rhombencephalon - Otpb Cluster 3	0		Rhombencephalon - Lateral Reticular Nucleus	0
Rhombencephalon - Otpb Cluster 4	0		Rhombencephalon - Lobus caudalis cerebelli	0
Rhombencephalon - Otpb Cluster 5	0		Rhombencephalon - Locus Coreuleus	0
Rhombencephalon - Otpb Cluster 6	0		Rhombencephalon - MiD3	0
Rhombencephalon - Oxtl Cluster 1 Sparse	0		Rhombencephalon - MiM1	0
Rhombencephalon - Oxtl Cluster 2 Near MC axon cap	0		Rhombencephalon - MiR1	0
Rhombencephalon - Posterior Cluster of nV Trigeminal Motorneurons	0		Rhombencephalon - MiR2	0
Rhombencephalon - Ptf1a Cluster 1	0		Rhombencephalon - MiT	0
Rhombencephalon - Ptf1a Stripe	0		Rhombencephalon - MiV1	0
Rhombencephalon - Qrfp neuron cluster sparse	0		Rhombencephalon - MiV2	0
Rhombencephalon - Raphe - Inferior	0		Rhombencephalon - Neuropil Region 2	0
Rhombencephalon - Raphe - Superior	0		Rhombencephalon - Neuropil Region 4	0
Rhombencephalon - Rhombomere 2	0		Rhombencephalon - Noradrendergic neurons of the Interfascicular and Vagal areas	0
Rhombencephalon - Rhombomere 3	0		Rhombencephalon - Oculomotor Nucleus nIV	0
Rhombencephalon - Rhombomere 5	0		Rhombencephalon - Olig2 Cluster	0
Rhombencephalon - Rhombomere 6	0		Rhombencephalon - Olig2 enriched areas in cerebellum	0
Rhombencephalon - RoL-R1	0		Rhombencephalon - Otpb Cluster 1	0
Rhombencephalon - RoL2	0		Rhombencephalon - Otpb Cluster 2 - locus coeruleus	0
Rhombencephalon - RoL3	0		Rhombencephalon - Otpb Cluster 3	0
Rhombencephalon - RoM1	0		Rhombencephalon - Otpb Cluster 4	0
Rhombencephalon - RoM2	0		Rhombencephalon - Otpb Cluster 5	0
Rhombencephalon - RoM3	0		Rhombencephalon - Otpb Cluster 6	0
Rhombencephalon - RoV3	0		Rhombencephalon - Oxtl Cluster 1 Sparse	0
Rhombencephalon - S1181t Cluster	0		Rhombencephalon - Ptf1a Cluster 1	0
Rhombencephalon - Small cluster of TH stained neurons	0		Rhombencephalon - Ptf1a Stripe	0
Rhombencephalon - Spinal Backfill Vestibular Population	0		Rhombencephalon - Qrfp neuron cluster sparse	0
Rhombencephalon - Spiral Fiber Neuron Anterior cluster	0		Rhombencephalon - Raphe - Inferior	0
Rhombencephalon - Spiral Fiber Neuron Posterior cluster	0		Rhombencephalon - Raphe - Superior	0
Rhombencephalon - Tangential Vestibular Nucleus	0		Rhombencephalon - RoL2	0
Rhombencephalon - VII Facial Motor and octavolateralis efferent neurons	0		Rhombencephalon - S1181t Cluster	0
Rhombencephalon - VII' Facial Motor and octavolateralis efferent neurons	0		Rhombencephalon - Small cluster of TH stained neurons	0
Rhombencephalon - Ventrolateral population of serotonergic neurons	0		Rhombencephalon - Spinal Backfill Vestibular Population	0
Rhombencephalon - Vglut2 Stripe 1	0		Rhombencephalon - Tangential Vestibular Nucleus	0
Rhombencephalon - Vglut2 Stripe 2	0		Rhombencephalon - VII Facial Motor and octavolateralis efferent neurons	0
Rhombencephalon - Vglut2 Stripe 4	0		Rhombencephalon - VII' Facial Motor and octavolateralis efferent neurons	0
Rhombencephalon - Vglut2 cluster 1	0		Rhombencephalon - Valvula Cerebelli	0
Rhombencephalon - Vglut2 cluster 2	0		Rhombencephalon - Ventrolateral population of serotonergic neurons	0
Rhombencephalon - Vglut2 cluster 3	0		Rhombencephalon - Vglut2 Stripe 1	0
Rhombencephalon - Vglut2 cluster 4	0		Rhombencephalon - Vglut2 Stripe 2	0
Rhombencephalon - Vmat2 Cluster 1	0		Rhombencephalon - Vglut2 Stripe 3	0
Rhombencephalon - Vmat2 Cluster 2	0		Rhombencephalon - Vglut2 cluster 1	0
Rhombencephalon - Vmat2 Cluster 3	0		Rhombencephalon - Vglut2 cluster 2	0
Rhombencephalon - Vmat2 Cluster 4	0		Rhombencephalon - Vglut2 cluster 3	0
Rhombencephalon - Vmat2 Cluster 5	0		Rhombencephalon - Vglut2 cluster 4	0
Rhombencephalon - Vmat2 Stripe1	0		Rhombencephalon - Vmat2 Cluster 1	0
Rhombencephalon - Vmat2 Stripe2	0		Rhombencephalon - Vmat2 Cluster 2	0
Rhombencephalon - X Vagus motorneuron cluster	0		Rhombencephalon - Vmat2 Cluster 3	0
Spinal Cord - Gad1b Stripe 1	0		Rhombencephalon - Vmat2 Cluster 4	0
Spinal Cord - Gad1b Stripe 2	0		Rhombencephalon - Vmat2 Stripe1	0
Spinal Cord - Isl1 stripe - motorneurons	0		Rhombencephalon - Vmat2 Stripe2	0
Spinal Cord - Olig2 Stripe	0		Rhombencephalon - Vmat2 Stripe3	0
Spinal Cord - Vglut2 Stripe 2	0		Rhombencephalon - X Vagus motorneuron cluster	0
Spinal Cord - Vglut2 Stripe 3	0		Spinal Cord - 6.7FDhcrtR-Gal4 Stripe	0
Spinal Cord - Vmat2 Stripe1	0		Spinal Cord - Dorsal Sparse Isl1 cluster	0
Spinal Cord - Vmat2 Stripe2	0		Spinal Cord - Gad1b Stripe 1	0
Telencephalon - Anterior Commisure	0		Spinal Cord - Glyt2 Stripe	0
Telencephalon - Isl1 cluster 1	0		Spinal Cord - Isl1 stripe - motorneurons	0
Telencephalon - Isl1 cluster 2	0		Spinal Cord - Neurons with descending projections labelled by spinal backfills	0
Telencephalon - Olfactory Bulb	0		Spinal Cord - Vglut2 Stripe 1	0
Telencephalon - Olfactory bulb dopaminergic neuron areas	0		Spinal Cord - Vglut2 Stripe 2	0
Telencephalon - Olig2 Cluster	0		Spinal Cord - Vglut2 Stripe 3	0
Telencephalon - Optic Commissure	0		Spinal Cord - Vmat2 Stripe1	0
Telencephalon - Postoptic Commissure	0		Spinal Cord - Vmat2 Stripe2	0
Telencephalon - S1181t Cluster	0		Telencephalon - Anterior Commisure	0
Telencephalon - Subpallial Gad1b cluster	0		Telencephalon - Optic Commissure	0
Telencephalon - Subpallial Otpb Cluster 2	0		Telencephalon - S1181t Cluster	0
Telencephalon - Subpallial Vglut2 Cluster	0		Telencephalon - Subpallial Otpb Cluster 2	0
Telencephalon - Subpallial dopaminergic cluster	0		Telencephalon - Subpallial Otpb strip	0
Telencephalon - Subpallium	0		Telencephalon - Subpallial dopaminergic cluster	0
Telencephalon - Telencephalic Migrated Area 4 (M4)	0		Telencephalon - Telencephalic Migrated Area 4 (M4)	0
Telencephalon - Vmat2 cluster	0		Telencephalon - Vmat2 cluster	0

## Sheet: 1J. MUT over WT 2 mM PTZ
INCREASED			DECREASED
ROI name	Signal in ROI		ROI name	Signal in ROI
Telencephalon - Telencephalic Migrated Area 4 (M4)	66.6904		Spinal Cord - Vglut2 Stripe 3	5.8805
Rhombencephalon - Oxtl Cluster 1 Sparse	24.5417		Ganglia - Olfactory Epithelium	4.2898
Diencephalon - Rostral Hypothalamus	24.1507		Ganglia - Lateral Line Neuromast N	3.7631
Rhombencephalon - Isl1 Cluster 3	14.6713		Telencephalon - Olfactory bulb dopaminergic neuron areas	3.5184
Telencephalon - Subpallial Otpb strip	12.2899		Diencephalon - Olig2 Band 2	1.4308
Telencephalon - Vmat2 cluster	9.2424		Diencephalon - Rostral Hypothalamus	1.1652
Telencephalon - Isl1 cluster 2	3.8316		Telencephalon - Olfactory Bulb	0.85156
Diencephalon - Retinal Arborization Field 5 (AF5)	3.7388		Telencephalon - Subpallial Gad1b cluster	0.56307
Telencephalon -	2.9758		Diencephalon - Posterior Tuberculum	0.42423
Rhombencephalon - Cerebelluar-Vglut2 enriched areas	2.7531		Telencephalon - Subpallium	0.30643
Telencephalon - Vglut2 rind	2.506		Telencephalon -	0.23515
Telencephalon - Pallium	2.0148		Spinal Cord	0.23457
Spinal Cord	1.9505		Mesencephalon - Tectum Stratum Periventriculare	0.14431
Telencephalon - Subpallium	1.5999		Diencephalon - Preoptic Area	0.132
Diencephalon -	1.463		Diencephalon -	0.095751
Rhombencephalon - Cerebellum	0.84451		Mesencephalon -	0.057735
Rhombencephalon - Glyt2 Stripe 3	0.83153		Diencephalon - Anterior group of the posterior tubercular vmat2 neurons	0
Telencephalon - Subpallial Gad1b cluster	0.7226		Diencephalon - Anterior preoptic dopaminergic cluster	0
Spinal Cord - Vglut2 Stripe 1	0.6833		Diencephalon - Anterior pretectum cluster of vmat2 Neurons	0
Mesencephalon -	0.68264		Diencephalon - Caudal Hypothalamus	0
Rhombencephalon - Rhombomere 1	0.64534		Diencephalon - Diffuse Nucleus of the Intermediate Hypothalamus	0
Rhombencephalon - Vglut2 Stripe 4	0.55769		Diencephalon - Dopaminergic Cluster 1 - ventral thalamic and periventricular posterior tubercular DA neurons	0
Mesencephalon - Tecum Neuropil	0.53321		Diencephalon - Dopaminergic Cluster 2 - posterior tuberculum	0
Spinal Cord - 6.7FDhcrtR-Gal4 Stripe	0.51244		Diencephalon - Dopaminergic Cluster 3 - hypothalamus	0
Spinal Cord - Glyt2 Stripe	0.51107		Diencephalon - Dopaminergic Cluster 4/5 - posterior tuberculum and hypothalamus	0
Rhombencephalon - Corpus Cerebelli	0.49877		Diencephalon - Dopaminergic Cluster 6 - hypothalamus	0
Ganglia - Olfactory Epithelium	0.46604		Diencephalon - Dopaminergic Cluster 7 - Caudal Hypothalamus	0
Rhombencephalon -	0.29334		Diencephalon - Dorsal Thalamus	0
Diencephalon - Preoptic Area	0.2471		Diencephalon - Eminentia Thalami	0
Diencephalon - Caudal Hypothalamus	0.18829		Diencephalon - Habenula	0
Rhombencephalon - Rhombomere 2	0.1275		Diencephalon - Hypothalamus - Caudal Hypothalamus Neural Cluster	0
Rhombencephalon - Rhombomere 7	0.042649		Diencephalon - Hypothalamus - Intermediate Hypothalamus Neural Cluster	0
Diencephalon - Anterior group of the posterior tubercular vmat2 neurons	0		Diencephalon - Hypothalamus 6.7FRhcrtR-Gal4 cluster 1	0
Diencephalon - Anterior preoptic dopaminergic cluster	0		Diencephalon - Hypothalamus 6.7FRhcrtR-Gal4 cluster 2	0
Diencephalon - Anterior pretectum cluster of vmat2 Neurons	0		Diencephalon - Hypothalamus Gad1b Cluster 1	0
Diencephalon - Diffuse Nucleus of the Intermediate Hypothalamus	0		Diencephalon - Hypothalamus Gad1b Cluster 2	0
Diencephalon - Dopaminergic Cluster 1 - ventral thalamic and periventricular posterior tubercular DA neurons	0		Diencephalon - Hypothalamus Gad1b Cluster 3 Sparse	0
Diencephalon - Dopaminergic Cluster 2 - posterior tuberculum	0		Diencephalon - Hypothalamus Hcrt Neurons	0
Diencephalon - Dopaminergic Cluster 3 - hypothalamus	0		Diencephalon - Hypothalamus Olig2 cluster	0
Diencephalon - Dopaminergic Cluster 4/5 - posterior tuberculum and hypothalamus	0		Diencephalon - Hypothalamus Olig2 cluster 2	0
Diencephalon - Dopaminergic Cluster 6 - hypothalamus	0		Diencephalon - Hypothalamus Qrfp neuron cluster	0
Diencephalon - Dopaminergic Cluster 7 - Caudal Hypothalamus	0		Diencephalon - Hypothalamus Vglut2 Cluster 1	0
Diencephalon - Dorsal Thalamus	0		Diencephalon - Hypothalamus Vglut2 Cluster 2	0
Diencephalon - Eminentia Thalami	0		Diencephalon - Hypothalamus Vglut2 Cluster 3	0
Diencephalon - Habenula	0		Diencephalon - Hypothalamus Vglut2 Cluster 4	0
Diencephalon - Hypothalamus - Caudal Hypothalamus Neural Cluster	0		Diencephalon - Hypothalamus Vglut2 Cluster 5	0
Diencephalon - Hypothalamus - Intermediate Hypothalamus Neural Cluster	0		Diencephalon - Hypothalamus Vglut2 Cluster 6	0
Diencephalon - Hypothalamus 6.7FRhcrtR-Gal4 cluster 1	0		Diencephalon - Hypothalamus s1181t Cluster	0
Diencephalon - Hypothalamus 6.7FRhcrtR-Gal4 cluster 2	0		Diencephalon - Hypothamic VentroLateral VMAT cluster	0
Diencephalon - Hypothalamus Gad1b Cluster 1	0		Diencephalon - Intermediate Hypothalamus	0
Diencephalon - Hypothalamus Gad1b Cluster 2	0		Diencephalon - Isl1 cluster 1	0
Diencephalon - Hypothalamus Gad1b Cluster 3 Sparse	0		Diencephalon - Isl1 cluster 2	0
Diencephalon - Hypothalamus Hcrt Neurons	0		Diencephalon - Isl1 cluster 3	0
Diencephalon - Hypothalamus Olig2 cluster	0		Diencephalon - Left Habenula Vglut2 Cluster	0
Diencephalon - Hypothalamus Olig2 cluster 2	0		Diencephalon - Medial vglut2 cluster	0
Diencephalon - Hypothalamus Qrfp neuron cluster	0		Diencephalon - Migrated Area of the Pretectum (M1)	0
Diencephalon - Hypothalamus Vglut2 Cluster 1	0		Diencephalon - Migrated Posterior Tubercular Area (M2)	0
Diencephalon - Hypothalamus Vglut2 Cluster 2	0		Diencephalon - Olig2 Band	0
Diencephalon - Hypothalamus Vglut2 Cluster 3	0		Diencephalon - Optic Chiasm	0
Diencephalon - Hypothalamus Vglut2 Cluster 4	0		Diencephalon - Otpb Cluster 1	0
Diencephalon - Hypothalamus Vglut2 Cluster 5	0		Diencephalon - Otpb Cluster 2	0
Diencephalon - Hypothalamus Vglut2 Cluster 6	0		Diencephalon - Otpb Cluster 3	0
Diencephalon - Hypothalamus s1181t Cluster	0		Diencephalon - Otpb Cluster 4	0
Diencephalon - Hypothamic VentroLateral VMAT cluster	0		Diencephalon - Oxtl Cluster 1 in Preoptic Area	0
Diencephalon - Intermediate Hypothalamus	0		Diencephalon - Oxtl Cluster 2	0
Diencephalon - Isl1 cluster 1	0		Diencephalon - Oxtl Cluster 3	0
Diencephalon - Isl1 cluster 2	0		Diencephalon - Oxtl Cluster 4 - sparse in hypothalamus	0
Diencephalon - Isl1 cluster 3	0		Diencephalon - Oxtl Cluster 5	0
Diencephalon - Left Habenula Vglut2 Cluster	0		Diencephalon - Pineal	0
Diencephalon - Medial vglut2 cluster	0		Diencephalon - Pineal Vmat2 cluster	0
Diencephalon - Migrated Area of the Pretectum (M1)	0		Diencephalon - Pituitary	0
Diencephalon - Migrated Posterior Tubercular Area (M2)	0		Diencephalon - Postoptic Commissure	0
Diencephalon - Olig2 Band	0		Diencephalon - Preoptic Otpb Cluster	0
Diencephalon - Olig2 Band 2	0		Diencephalon - Preoptic area Vglut2 cluster	0
Diencephalon - Optic Chiasm	0		Diencephalon - Preoptic area posterior dopaminergic cluster	0
Diencephalon - Otpb Cluster 1	0		Diencephalon - Pretectal Gad1b Cluster	0
Diencephalon - Otpb Cluster 2	0		Diencephalon - Pretectal dopaminergic cluster	0
Diencephalon - Otpb Cluster 3	0		Diencephalon - Pretectum	0
Diencephalon - Otpb Cluster 4	0		Diencephalon - Retinal Arborization Field 1 (AF1- Approximate Location)	0
Diencephalon - Oxtl Cluster 1 in Preoptic Area	0		Diencephalon - Retinal Arborization Field 2 (AF2- Approximate Location)	0
Diencephalon - Oxtl Cluster 2	0		Diencephalon - Retinal Arborization Field 3 (AF3)	0
Diencephalon - Oxtl Cluster 3	0		Diencephalon - Retinal Arborization Field 4 (AF4)	0
Diencephalon - Oxtl Cluster 4 - sparse in hypothalamus	0		Diencephalon - Retinal Arborization Field 5 (AF5)	0
Diencephalon - Oxtl Cluster 5	0		Diencephalon - Retinal Arborization Field 6 (AF6)	0
Diencephalon - Pineal	0		Diencephalon - Right Habenula Vglut2 Cluster	0
Diencephalon - Pineal Vmat2 cluster	0		Diencephalon - Torus Lateralis	0
Diencephalon - Pituitary	0		Diencephalon - Ventral Thalamus	0
Diencephalon - Posterior Tuberculum	0		Ganglia - Anterior Lateral Line Ganglion	0
Diencephalon - Postoptic Commissure	0		Ganglia - Facial Sensory Ganglion	0
Diencephalon - Preoptic Otpb Cluster	0		Ganglia - Facial glossopharyngeal ganglion	0
Diencephalon - Preoptic area Vglut2 cluster	0		Ganglia - Lateral Line Neuromast D1	0
Diencephalon - Preoptic area posterior dopaminergic cluster	0		Ganglia - Lateral Line Neuromast D2	0
Diencephalon - Pretectal Gad1b Cluster	0		Ganglia - Lateral Line Neuromast O1	0
Diencephalon - Pretectal dopaminergic cluster	0		Ganglia - Lateral Line Neuromast OC1	0
Diencephalon - Pretectum	0		Ganglia - Lateral Line Neuromast SO1	0
Diencephalon - Retinal Arborization Field 1 (AF1- Approximate Location)	0		Ganglia - Lateral Line Neuromast SO2	0
Diencephalon - Retinal Arborization Field 2 (AF2- Approximate Location)	0		Ganglia - Lateral Line Neuromast SO3	0
Diencephalon - Retinal Arborization Field 3 (AF3)	0		Ganglia - Posterior Lateral Line Ganglia	0
Diencephalon - Retinal Arborization Field 4 (AF4)	0		Ganglia - Statoacoustic Ganglion	0
Diencephalon - Retinal Arborization Field 6 (AF6)	0		Ganglia - Trigeminal Ganglion	0
Diencephalon - Right Habenula Vglut2 Cluster	0		Ganglia - Vagal Ganglia	0
Diencephalon - Torus Lateralis	0		Mesencephalon - Isl1 cluster of the mesencephalic region	0
Diencephalon - Ventral Thalamus	0		Mesencephalon - Medial Tectal Band	0
Ganglia - Anterior Lateral Line Ganglion	0		Mesencephalon - NucMLF (nucleus of the medial longitudinal fascicle)	0
Ganglia - Facial Sensory Ganglion	0		Mesencephalon - Oculomotor Nucleus nIII	0
Ganglia - Facial glossopharyngeal ganglion	0		Mesencephalon - Otpb Cluster	0
Ganglia - Lateral Line Neuromast D1	0		Mesencephalon - Oxtl Cluster Sparse	0
Ganglia - Lateral Line Neuromast D2	0		Mesencephalon - Ptf1a Cluster	0
Ganglia - Lateral Line Neuromast N	0		Mesencephalon - Retinal Arborization Field 7 (AF7)	0
Ganglia - Lateral Line Neuromast O1	0		Mesencephalon - Retinal Arborization Field 8 (AF8)	0
Ganglia - Lateral Line Neuromast OC1	0		Mesencephalon - Retinal Arborization Field 9 (AF9)	0
Ganglia - Lateral Line Neuromast SO1	0		Mesencephalon - Sparse 6.7FRhcrtR cluster	0
Ganglia - Lateral Line Neuromast SO2	0		Mesencephalon - Tecum Neuropil	0
Ganglia - Lateral Line Neuromast SO3	0		Mesencephalon - Tegmentum	0
Ganglia - Posterior Lateral Line Ganglia	0		Mesencephalon - Torus Longitudinalis	0
Ganglia - Statoacoustic Ganglion	0		Mesencephalon - Torus Semicircularis	0
Ganglia - Trigeminal Ganglion	0		Mesencephalon - Vglut2 cluster 1	0
Ganglia - Vagal Ganglia	0		Mesencephalon - Vmat2 cluster of paraventricular organ	0
Mesencephalon - Isl1 cluster of the mesencephalic region	0		Mesencephalon - Vmat2 cluster2	0
Mesencephalon - Medial Tectal Band	0		Rhombencephalon -	0
Mesencephalon - NucMLF (nucleus of the medial longitudinal fascicle)	0		Rhombencephalon - 6.7FDhcrtR-Gal4 Cluster 1	0
Mesencephalon - Oculomotor Nucleus nIII	0		Rhombencephalon - 6.7FDhcrtR-Gal4 Cluster 2 Sparse	0
Mesencephalon - Otpb Cluster	0		Rhombencephalon - 6.7FDhcrtR-Gal4 Cluster 3	0
Mesencephalon - Oxtl Cluster Sparse	0		Rhombencephalon - 6.7FDhcrtR-Gal4 Cluster 4	0
Mesencephalon - Ptf1a Cluster	0		Rhombencephalon - 6.7FDhcrtR-Gal4 Cluster 5	0
Mesencephalon - Retinal Arborization Field 7 (AF7)	0		Rhombencephalon - 6.7FDhcrtR-Gal4 Stripe 1	0
Mesencephalon - Retinal Arborization Field 8 (AF8)	0		Rhombencephalon - 6.7FDhcrtR-Gal4 Stripe 2	0
Mesencephalon - Retinal Arborization Field 9 (AF9)	0		Rhombencephalon - 6.7FDhcrtR-Gal4 Stripe 3	0
Mesencephalon - Sparse 6.7FRhcrtR cluster	0		Rhombencephalon - 6.7FDhcrtR-Gal4 Stripe 4	0
Mesencephalon - Tectum Stratum Periventriculare	0		Rhombencephalon - Anterior Cluster of nV Trigeminal Motorneurons	0
Mesencephalon - Tegmentum	0		Rhombencephalon - Area Postrema	0
Mesencephalon - Torus Longitudinalis	0		Rhombencephalon - CaD	0
Mesencephalon - Torus Semicircularis	0		Rhombencephalon - CaV	0
Mesencephalon - Vglut2 cluster 1	0		Rhombencephalon - Caudal Ventral Cluster Labelled by Spinal Backfills	0
Mesencephalon - Vmat2 cluster of paraventricular organ	0		Rhombencephalon - Cerebellar Neuropil 1	0
Mesencephalon - Vmat2 cluster2	0		Rhombencephalon - Cerebelluar-Vglut2 enriched areas	0
Rhombencephalon - 6.7FDhcrtR-Gal4 Cluster 1	0		Rhombencephalon - Cerebellum	0
Rhombencephalon - 6.7FDhcrtR-Gal4 Cluster 2 Sparse	0		Rhombencephalon - Cerebellum Gad1b Enriched Areas	0
Rhombencephalon - 6.7FDhcrtR-Gal4 Cluster 3	0		Rhombencephalon - Corpus Cerebelli	0
Rhombencephalon - 6.7FDhcrtR-Gal4 Cluster 4	0		Rhombencephalon - Eminentia Granularis	0
Rhombencephalon - 6.7FDhcrtR-Gal4 Cluster 5	0		Rhombencephalon - Gad1b Cluster 1	0
Rhombencephalon - 6.7FDhcrtR-Gal4 Stripe 1	0		Rhombencephalon - Gad1b Cluster 10	0
Rhombencephalon - 6.7FDhcrtR-Gal4 Stripe 2	0		Rhombencephalon - Gad1b Cluster 11	0
Rhombencephalon - 6.7FDhcrtR-Gal4 Stripe 3	0		Rhombencephalon - Gad1b Cluster 12	0
Rhombencephalon - 6.7FDhcrtR-Gal4 Stripe 4	0		Rhombencephalon - Gad1b Cluster 13	0
Rhombencephalon - Anterior Cluster of nV Trigeminal Motorneurons	0		Rhombencephalon - Gad1b Cluster 14	0
Rhombencephalon - Area Postrema	0		Rhombencephalon - Gad1b Cluster 15	0
Rhombencephalon - CaD	0		Rhombencephalon - Gad1b Cluster 16	0
Rhombencephalon - CaV	0		Rhombencephalon - Gad1b Cluster 17	0
Rhombencephalon - Caudal Ventral Cluster Labelled by Spinal Backfills	0		Rhombencephalon - Gad1b Cluster 18	0
Rhombencephalon - Cerebellar Neuropil 1	0		Rhombencephalon - Gad1b Cluster 19	0
Rhombencephalon - Cerebellum Gad1b Enriched Areas	0		Rhombencephalon - Gad1b Cluster 2	0
Rhombencephalon - Eminentia Granularis	0		Rhombencephalon - Gad1b Cluster 20	0
Rhombencephalon - Gad1b Cluster 1	0		Rhombencephalon - Gad1b Cluster 3	0
Rhombencephalon - Gad1b Cluster 10	0		Rhombencephalon - Gad1b Cluster 4	0
Rhombencephalon - Gad1b Cluster 11	0		Rhombencephalon - Gad1b Cluster 5	0
Rhombencephalon - Gad1b Cluster 12	0		Rhombencephalon - Gad1b Cluster 6	0
Rhombencephalon - Gad1b Cluster 13	0		Rhombencephalon - Gad1b Cluster 7	0
Rhombencephalon - Gad1b Cluster 14	0		Rhombencephalon - Gad1b Cluster 8	0
Rhombencephalon - Gad1b Cluster 15	0		Rhombencephalon - Gad1b Cluster 9	0
Rhombencephalon - Gad1b Cluster 16	0		Rhombencephalon - Gad1b Stripe 1	0
Rhombencephalon - Gad1b Cluster 17	0		Rhombencephalon - Gad1b Stripe 2	0
Rhombencephalon - Gad1b Cluster 18	0		Rhombencephalon - Gad1b Stripe 3	0
Rhombencephalon - Gad1b Cluster 19	0		Rhombencephalon - Glyt2 Cluster 1	0
Rhombencephalon - Gad1b Cluster 2	0		Rhombencephalon - Glyt2 Cluster 10	0
Rhombencephalon - Gad1b Cluster 20	0		Rhombencephalon - Glyt2 Cluster 11	0
Rhombencephalon - Gad1b Cluster 3	0		Rhombencephalon - Glyt2 Cluster 12	0
Rhombencephalon - Gad1b Cluster 4	0		Rhombencephalon - Glyt2 Cluster 13	0
Rhombencephalon - Gad1b Cluster 5	0		Rhombencephalon - Glyt2 Cluster 14	0
Rhombencephalon - Gad1b Cluster 6	0		Rhombencephalon - Glyt2 Cluster 2	0
Rhombencephalon - Gad1b Cluster 7	0		Rhombencephalon - Glyt2 Cluster 3	0
Rhombencephalon - Gad1b Cluster 8	0		Rhombencephalon - Glyt2 Cluster 4	0
Rhombencephalon - Gad1b Cluster 9	0		Rhombencephalon - Glyt2 Cluster 5	0
Rhombencephalon - Gad1b Stripe 1	0		Rhombencephalon - Glyt2 Cluster 6	0
Rhombencephalon - Gad1b Stripe 2	0		Rhombencephalon - Glyt2 Cluster 7	0
Rhombencephalon - Gad1b Stripe 3	0		Rhombencephalon - Glyt2 Cluster 8	0
Rhombencephalon - Glyt2 Cluster 1	0		Rhombencephalon - Glyt2 Cluster 9	0
Rhombencephalon - Glyt2 Cluster 10	0		Rhombencephalon - Glyt2 Stripe 1	0
Rhombencephalon - Glyt2 Cluster 11	0		Rhombencephalon - Glyt2 Stripe 2	0
Rhombencephalon - Glyt2 Cluster 12	0		Rhombencephalon - Glyt2 Stripe 3	0
Rhombencephalon - Glyt2 Cluster 13	0		Rhombencephalon - Inferior Olive	0
Rhombencephalon - Glyt2 Cluster 14	0		Rhombencephalon - Interpeduncular Nucleus	0
Rhombencephalon - Glyt2 Cluster 2	0		Rhombencephalon - Isl1 Cluster 1	0
Rhombencephalon - Glyt2 Cluster 3	0		Rhombencephalon - Isl1 Cluster 2	0
Rhombencephalon - Glyt2 Cluster 4	0		Rhombencephalon - Isl1 Cluster 3	0
Rhombencephalon - Glyt2 Cluster 5	0		Rhombencephalon - Isl1 Stripe 1	0
Rhombencephalon - Glyt2 Cluster 6	0		Rhombencephalon - Lateral Reticular Nucleus	0
Rhombencephalon - Glyt2 Cluster 7	0		Rhombencephalon - Lobus caudalis cerebelli	0
Rhombencephalon - Glyt2 Cluster 8	0		Rhombencephalon - Locus Coreuleus	0
Rhombencephalon - Glyt2 Cluster 9	0		Rhombencephalon - Mauthner	0
Rhombencephalon - Glyt2 Stripe 1	0		Rhombencephalon - Mauthner Cell Axon Cap	0
Rhombencephalon - Glyt2 Stripe 2	0		Rhombencephalon - Medial Vestibular Nucleus	0
Rhombencephalon - Inferior Olive	0		Rhombencephalon - MiD2	0
Rhombencephalon - Interpeduncular Nucleus	0		Rhombencephalon - MiD3	0
Rhombencephalon - Isl1 Cluster 1	0		Rhombencephalon - MiM1	0
Rhombencephalon - Isl1 Cluster 2	0		Rhombencephalon - MiR1	0
Rhombencephalon - Isl1 Stripe 1	0		Rhombencephalon - MiR2	0
Rhombencephalon - Lateral Reticular Nucleus	0		Rhombencephalon - MiT	0
Rhombencephalon - Lobus caudalis cerebelli	0		Rhombencephalon - MiV1	0
Rhombencephalon - Locus Coreuleus	0		Rhombencephalon - MiV2	0
Rhombencephalon - Mauthner	0		Rhombencephalon - Neuropil Region 2	0
Rhombencephalon - Mauthner Cell Axon Cap	0		Rhombencephalon - Neuropil Region 3	0
Rhombencephalon - Medial Vestibular Nucleus	0		Rhombencephalon - Neuropil Region 4	0
Rhombencephalon - MiD2	0		Rhombencephalon - Neuropil Region 5	0
Rhombencephalon - MiD3	0		Rhombencephalon - Neuropil Region 6	0
Rhombencephalon - MiM1	0		Rhombencephalon - Noradrendergic neurons of the Interfascicular and Vagal areas	0
Rhombencephalon - MiR1	0		Rhombencephalon - Oculomotor Nucleus nIV	0
Rhombencephalon - MiR2	0		Rhombencephalon - Olig2 Cluster	0
Rhombencephalon - MiT	0		Rhombencephalon - Olig2 Stripe	0
Rhombencephalon - MiV1	0		Rhombencephalon - Olig2 enriched areas in cerebellum	0
Rhombencephalon - MiV2	0		Rhombencephalon - Otpb Cluster 1	0
Rhombencephalon - Neuropil Region 2	0		Rhombencephalon - Otpb Cluster 2 - locus coeruleus	0
Rhombencephalon - Neuropil Region 3	0		Rhombencephalon - Otpb Cluster 3	0
Rhombencephalon - Neuropil Region 4	0		Rhombencephalon - Otpb Cluster 4	0
Rhombencephalon - Neuropil Region 5	0		Rhombencephalon - Otpb Cluster 5	0
Rhombencephalon - Neuropil Region 6	0		Rhombencephalon - Otpb Cluster 6	0
Rhombencephalon - Noradrendergic neurons of the Interfascicular and Vagal areas	0		Rhombencephalon - Oxtl Cluster 1 Sparse	0
Rhombencephalon - Oculomotor Nucleus nIV	0		Rhombencephalon - Oxtl Cluster 2 Near MC axon cap	0
Rhombencephalon - Olig2 Cluster	0		Rhombencephalon - Posterior Cluster of nV Trigeminal Motorneurons	0
Rhombencephalon - Olig2 Stripe	0		Rhombencephalon - Ptf1a Cluster 1	0
Rhombencephalon - Olig2 enriched areas in cerebellum	0		Rhombencephalon - Ptf1a Stripe	0
Rhombencephalon - Otpb Cluster 1	0		Rhombencephalon - Qrfp neuron cluster sparse	0
Rhombencephalon - Otpb Cluster 2 - locus coeruleus	0		Rhombencephalon - Raphe - Inferior	0
Rhombencephalon - Otpb Cluster 3	0		Rhombencephalon - Raphe - Superior	0
Rhombencephalon - Otpb Cluster 4	0		Rhombencephalon - Rhombomere 1	0
Rhombencephalon - Otpb Cluster 5	0		Rhombencephalon - Rhombomere 2	0
Rhombencephalon - Otpb Cluster 6	0		Rhombencephalon - Rhombomere 3	0
Rhombencephalon - Oxtl Cluster 2 Near MC axon cap	0		Rhombencephalon - Rhombomere 4	0
Rhombencephalon - Posterior Cluster of nV Trigeminal Motorneurons	0		Rhombencephalon - Rhombomere 5	0
Rhombencephalon - Ptf1a Cluster 1	0		Rhombencephalon - Rhombomere 6	0
Rhombencephalon - Ptf1a Stripe	0		Rhombencephalon - Rhombomere 7	0
Rhombencephalon - Qrfp neuron cluster sparse	0		Rhombencephalon - RoL-R1	0
Rhombencephalon - Raphe - Inferior	0		Rhombencephalon - RoL2	0
Rhombencephalon - Raphe - Superior	0		Rhombencephalon - RoL3	0
Rhombencephalon - Rhombomere 3	0		Rhombencephalon - RoM1	0
Rhombencephalon - Rhombomere 4	0		Rhombencephalon - RoM2	0
Rhombencephalon - Rhombomere 5	0		Rhombencephalon - RoM3	0
Rhombencephalon - Rhombomere 6	0		Rhombencephalon - RoV3	0
Rhombencephalon - RoL-R1	0		Rhombencephalon - S1181t Cluster	0
Rhombencephalon - RoL2	0		Rhombencephalon - Small cluster of TH stained neurons	0
Rhombencephalon - RoL3	0		Rhombencephalon - Spinal Backfill Vestibular Population	0
Rhombencephalon - RoM1	0		Rhombencephalon - Spiral Fiber Neuron Anterior cluster	0
Rhombencephalon - RoM2	0		Rhombencephalon - Spiral Fiber Neuron Posterior cluster	0
Rhombencephalon - RoM3	0		Rhombencephalon - Tangential Vestibular Nucleus	0
Rhombencephalon - RoV3	0		Rhombencephalon - VII Facial Motor and octavolateralis efferent neurons	0
Rhombencephalon - S1181t Cluster	0		Rhombencephalon - VII' Facial Motor and octavolateralis efferent neurons	0
Rhombencephalon - Small cluster of TH stained neurons	0		Rhombencephalon - Valvula Cerebelli	0
Rhombencephalon - Spinal Backfill Vestibular Population	0		Rhombencephalon - Ventrolateral population of serotonergic neurons	0
Rhombencephalon - Spiral Fiber Neuron Anterior cluster	0		Rhombencephalon - Vglut2 Stripe 1	0
Rhombencephalon - Spiral Fiber Neuron Posterior cluster	0		Rhombencephalon - Vglut2 Stripe 2	0
Rhombencephalon - Tangential Vestibular Nucleus	0		Rhombencephalon - Vglut2 Stripe 3	0
Rhombencephalon - VII Facial Motor and octavolateralis efferent neurons	0		Rhombencephalon - Vglut2 Stripe 4	0
Rhombencephalon - VII' Facial Motor and octavolateralis efferent neurons	0		Rhombencephalon - Vglut2 cluster 1	0
Rhombencephalon - Valvula Cerebelli	0		Rhombencephalon - Vglut2 cluster 2	0
Rhombencephalon - Ventrolateral population of serotonergic neurons	0		Rhombencephalon - Vglut2 cluster 3	0
Rhombencephalon - Vglut2 Stripe 1	0		Rhombencephalon - Vglut2 cluster 4	0
Rhombencephalon - Vglut2 Stripe 2	0		Rhombencephalon - Vmat2 Cluster 1	0
Rhombencephalon - Vglut2 Stripe 3	0		Rhombencephalon - Vmat2 Cluster 2	0
Rhombencephalon - Vglut2 cluster 1	0		Rhombencephalon - Vmat2 Cluster 3	0
Rhombencephalon - Vglut2 cluster 2	0		Rhombencephalon - Vmat2 Cluster 4	0
Rhombencephalon - Vglut2 cluster 3	0		Rhombencephalon - Vmat2 Cluster 5	0
Rhombencephalon - Vglut2 cluster 4	0		Rhombencephalon - Vmat2 Stripe1	0
Rhombencephalon - Vmat2 Cluster 1	0		Rhombencephalon - Vmat2 Stripe2	0
Rhombencephalon - Vmat2 Cluster 2	0		Rhombencephalon - Vmat2 Stripe3	0
Rhombencephalon - Vmat2 Cluster 3	0		Rhombencephalon - X Vagus motorneuron cluster	0
Rhombencephalon - Vmat2 Cluster 4	0		Spinal Cord - 6.7FDhcrtR-Gal4 Stripe	0
Rhombencephalon - Vmat2 Cluster 5	0		Spinal Cord - Dorsal Sparse Isl1 cluster	0
Rhombencephalon - Vmat2 Stripe1	0		Spinal Cord - Gad1b Stripe 1	0
Rhombencephalon - Vmat2 Stripe2	0		Spinal Cord - Gad1b Stripe 2	0
Rhombencephalon - Vmat2 Stripe3	0		Spinal Cord - Glyt2 Stripe	0
Rhombencephalon - X Vagus motorneuron cluster	0		Spinal Cord - Isl1 stripe - motorneurons	0
Spinal Cord - Dorsal Sparse Isl1 cluster	0		Spinal Cord - Neurons with descending projections labelled by spinal backfills	0
Spinal Cord - Gad1b Stripe 1	0		Spinal Cord - Neuropil Region	0
Spinal Cord - Gad1b Stripe 2	0		Spinal Cord - Olig2 Stripe	0
Spinal Cord - Isl1 stripe - motorneurons	0		Spinal Cord - Vglut2 Stripe 1	0
Spinal Cord - Neurons with descending projections labelled by spinal backfills	0		Spinal Cord - Vglut2 Stripe 2	0
Spinal Cord - Neuropil Region	0		Spinal Cord - Vmat2 Stripe1	0
Spinal Cord - Olig2 Stripe	0		Spinal Cord - Vmat2 Stripe2	0
Spinal Cord - Vglut2 Stripe 2	0		Telencephalon - Anterior Commisure	0
Spinal Cord - Vglut2 Stripe 3	0		Telencephalon - Isl1 cluster 1	0
Spinal Cord - Vmat2 Stripe1	0		Telencephalon - Isl1 cluster 2	0
Spinal Cord - Vmat2 Stripe2	0		Telencephalon - Olig2 Cluster	0
Telencephalon - Anterior Commisure	0		Telencephalon - Optic Commissure	0
Telencephalon - Isl1 cluster 1	0		Telencephalon - Pallium	0
Telencephalon - Olfactory Bulb	0		Telencephalon - Postoptic Commissure	0
Telencephalon - Olfactory bulb dopaminergic neuron areas	0		Telencephalon - S1181t Cluster	0
Telencephalon - Olig2 Cluster	0		Telencephalon - Subpallial Otpb Cluster 2	0
Telencephalon - Optic Commissure	0		Telencephalon - Subpallial Otpb strip	0
Telencephalon - Postoptic Commissure	0		Telencephalon - Subpallial Vglut2 Cluster	0
Telencephalon - S1181t Cluster	0		Telencephalon - Subpallial dopaminergic cluster	0
Telencephalon - Subpallial Otpb Cluster 2	0		Telencephalon - Telencephalic Migrated Area 4 (M4)	0
Telencephalon - Subpallial Vglut2 Cluster	0		Telencephalon - Vglut2 rind	0
Telencephalon - Subpallial dopaminergic cluster	0		Telencephalon - Vmat2 cluster	0

[truncated: 3 more sheets: 1K. MUT over WT 5 mM PTZ, 1L. MUT over WT 10 mM PTZ, 1M. MUT over WT 20 mM PTZ]
