# Supplementary material for: Effects of Constitutive and Acute Connexin 36 Deficiency on Brain-Wide Susceptibility to PTZ-Induced Neuronal Hyperactivity
Source: Front Mol Neurosci. 2021 Jan 11;13:587978. doi: 10.3389/fnmol.2020.587978 (PMC7829467; doi:10.3389/fnmol.2020.587978)
Supplement: Supplementary file 6 [file Table_5.xlsx]

## Sheet: Supp. Figure 2 DMSO vs no DMSO
INCREASED			DECREASED
ROI name	Signal in ROI		ROI name	Signal in ROI
ROI name	Signal in ROI		Diencephalon - Hypothalamus Vglut2 Cluster 3	35848.3
Rhombencephalon - Oculomotor Nucleus nIV	3188.53		Mesencephalon - Retinal Arborization Field 7 (AF7)	32623.7
Telencephalon - Olfactory Bulb	738.506		Diencephalon - Hypothalamus Gad1b Cluster 3 Sparse	24612.9
Rhombencephalon - Raphe - Superior	734.062		Diencephalon - Diffuse Nucleus of the Intermediate Hypothalamus	23801.2
Rhombencephalon - Gad1b Cluster 3	285.051		Diencephalon - Hypothalamus Vglut2 Cluster 6	23504.4
Mesencephalon - Tegmentum	125.05		Rhombencephalon - Spinal Backfill Vestibular Population	23327.7
Telencephalon -	106.26		Rhombencephalon - Tangential Vestibular Nucleus	21704.2
Diencephalon - Rostral Hypothalamus	94.9814		Rhombencephalon - 6.7FDhcrtR-Gal4 Cluster 4	21673.5
Diencephalon - Hypothalamus Hcrt Neurons	93.9518		Diencephalon - Torus Lateralis	21641.3
Rhombencephalon - Rhombomere 1	76.6744		Rhombencephalon - Gad1b Cluster 13	20495
Diencephalon - Anterior group of the posterior tubercular vmat2 neurons	61.4093		Rhombencephalon - Glyt2 Cluster 11	19765.4
Mesencephalon - Oculomotor Nucleus nIII	58.9905		Rhombencephalon - Glyt2 Cluster 12	19458.1
Diencephalon - Hypothalamus Qrfp neuron cluster	35.0165		Rhombencephalon - Neuropil Region 3	17597.6
Rhombencephalon -	31.6886		Rhombencephalon - RoL2	17373.9
Rhombencephalon - Gad1b Cluster 1	25.272		Rhombencephalon - Neuropil Region 2	17239
Ganglia - Lateral Line Neuromast N	21.2127		Rhombencephalon - Vmat2 Cluster 4	16350.7
Rhombencephalon - Vglut2 cluster 1	16.5761		Rhombencephalon - Mauthner	15693.1
Mesencephalon - Otpb Cluster	11.2141		Rhombencephalon - Gad1b Cluster 19	15499.6
Diencephalon - Posterior Tuberculum	7.1519		Rhombencephalon - Gad1b Cluster 12	15390.9
Diencephalon -	5.6873		Rhombencephalon - 6.7FDhcrtR-Gal4 Cluster 5	15236.5
Diencephalon - Medial vglut2 cluster	3.6927		Rhombencephalon - Glyt2 Cluster 3	14892.3
Mesencephalon -	3.2258		Rhombencephalon - Glyt2 Cluster 14	14745.5
Diencephalon - Ventral Thalamus	1.9098		Rhombencephalon - MiR1	14110.3
Ganglia - Olfactory Epithelium	0.96065		Spinal Cord - Dorsal Sparse Isl1 cluster	14088
Telencephalon - Pallium	0.77242		Rhombencephalon - MiT	13793.8
Diencephalon - Olig2 Band 2	0.50613		Rhombencephalon - Neuropil Region 4	13226.3
Diencephalon - Intermediate Hypothalamus	0.21814		Rhombencephalon - Glyt2 Cluster 10	13088.1
Diencephalon - Anterior preoptic dopaminergic cluster	0		Rhombencephalon - Lateral Reticular Nucleus	12231.7
Diencephalon - Anterior pretectum cluster of vmat2 Neurons	0		Rhombencephalon - RoV3	12193.2
Diencephalon - Caudal Hypothalamus	0		Rhombencephalon - Medial Vestibular Nucleus	12082.8
Diencephalon - Diffuse Nucleus of the Intermediate Hypothalamus	0		Telencephalon - Telencephalic Migrated Area 4 (M4)	11694.6
Diencephalon - Dopaminergic Cluster 1 - ventral thalamic and periventricular posterior tubercular DA neurons	0		Rhombencephalon - Glyt2 Cluster 9	11651.3
Diencephalon - Dopaminergic Cluster 2 - posterior tuberculum	0		Rhombencephalon - RoL3	11452
Diencephalon - Dopaminergic Cluster 3 - hypothalamus	0		Spinal Cord - Neuropil Region	11310
Diencephalon - Dopaminergic Cluster 4/5 - posterior tuberculum and hypothalamus	0		Rhombencephalon - MiD3	11304.1
Diencephalon - Dopaminergic Cluster 6 - hypothalamus	0		Rhombencephalon - Glyt2 Cluster 13	11091.2
Diencephalon - Dopaminergic Cluster 7 - Caudal Hypothalamus	0		Rhombencephalon - Caudal Ventral Cluster Labelled by Spinal Backfills	11001.5
Diencephalon - Dorsal Thalamus	0		Rhombencephalon - Glyt2 Cluster 6	10797
Diencephalon - Eminentia Thalami	0		Rhombencephalon - CaD	10564.4
Diencephalon - Habenula	0		Rhombencephalon - RoM2	10517.2
Diencephalon - Hypothalamus - Caudal Hypothalamus Neural Cluster	0		Mesencephalon - Tecum Neuropil	10110.1
Diencephalon - Hypothalamus - Intermediate Hypothalamus Neural Cluster	0		Rhombencephalon - MiM1	10041.9
Diencephalon - Hypothalamus 6.7FRhcrtR-Gal4 cluster 1	0		Spinal Cord - Vglut2 Stripe 1	9881.01
Diencephalon - Hypothalamus 6.7FRhcrtR-Gal4 cluster 2	0		Rhombencephalon - Neuropil Region 5	9832.4
Diencephalon - Hypothalamus Gad1b Cluster 1	0		Rhombencephalon - Gad1b Cluster 7	9808.32
Diencephalon - Hypothalamus Gad1b Cluster 2	0		Rhombencephalon - Posterior Cluster of nV Trigeminal Motorneurons	9530.26
Diencephalon - Hypothalamus Gad1b Cluster 3 Sparse	0		Diencephalon - Oxtl Cluster 2	9462.97
Diencephalon - Hypothalamus Olig2 cluster	0		Spinal Cord - 6.7FDhcrtR-Gal4 Stripe	9410.48
Diencephalon - Hypothalamus Olig2 cluster 2	0		Mesencephalon - Retinal Arborization Field 9 (AF9)	9361.04
Diencephalon - Hypothalamus Vglut2 Cluster 1	0		Rhombencephalon - CaV	9326.37
Diencephalon - Hypothalamus Vglut2 Cluster 2	0		Mesencephalon - Retinal Arborization Field 8 (AF8)	9040.68
Diencephalon - Hypothalamus Vglut2 Cluster 3	0		Rhombencephalon - Cerebellum Gad1b Enriched Areas	8942.21
Diencephalon - Hypothalamus Vglut2 Cluster 4	0		Rhombencephalon - MiV1	8766.26
Diencephalon - Hypothalamus Vglut2 Cluster 5	0		Rhombencephalon - Valvula Cerebelli	8741.38
Diencephalon - Hypothalamus Vglut2 Cluster 6	0		Rhombencephalon - Eminentia Granularis	8726.67
Diencephalon - Hypothalamus s1181t Cluster	0		Spinal Cord - Glyt2 Stripe	8637.67
Diencephalon - Hypothamic VentroLateral VMAT cluster	0		Rhombencephalon - Olig2 enriched areas in cerebellum	8553.12
Diencephalon - Isl1 cluster 1	0		Diencephalon - Intermediate Hypothalamus	8426.15
Diencephalon - Isl1 cluster 2	0		Rhombencephalon - Inferior Olive	8351
Diencephalon - Isl1 cluster 3	0		Rhombencephalon - MiR2	8335.9
Diencephalon - Left Habenula Vglut2 Cluster	0		Rhombencephalon - Rhombomere 4	8332.56
Diencephalon - Migrated Area of the Pretectum (M1)	0		Rhombencephalon - Rhombomere 7	8320.74
Diencephalon - Migrated Posterior Tubercular Area (M2)	0		Rhombencephalon - Rhombomere 5	8212.83
Diencephalon - Olig2 Band	0		Rhombencephalon - Vglut2 cluster 4	8150.13
Diencephalon - Optic Chiasm	0		Rhombencephalon - RoM3	8118.76
Diencephalon - Otpb Cluster 1	0		Spinal Cord - Vmat2 Stripe1	7927.84
Diencephalon - Otpb Cluster 2	0		Rhombencephalon - Gad1b Cluster 14	7614.12
Diencephalon - Otpb Cluster 3	0		Rhombencephalon - Rhombomere 3	7577.84
Diencephalon - Otpb Cluster 4	0		Rhombencephalon - Glyt2 Cluster 7	7238.43
Diencephalon - Oxtl Cluster 1 in Preoptic Area	0		Diencephalon - Retinal Arborization Field 4 (AF4)	7143.76
Diencephalon - Oxtl Cluster 2	0		Spinal Cord - Neurons with descending projections labelled by spinal backfills	7082.76
Diencephalon - Oxtl Cluster 3	0		Ganglia - Statoacoustic Ganglion	6932.36
Diencephalon - Oxtl Cluster 4 - sparse in hypothalamus	0		Rhombencephalon - Noradrendergic neurons of the Interfascicular and Vagal areas	6919.79
Diencephalon - Oxtl Cluster 5	0		Rhombencephalon - Otpb Cluster 1	6869.37
Diencephalon - Pineal	0		Rhombencephalon - Rhombomere 6	6862.69
Diencephalon - Pineal Vmat2 cluster	0		Rhombencephalon - RoL-R1	6826.97
Diencephalon - Pituitary	0		Mesencephalon - Torus Semicircularis	6785.79
Diencephalon - Postoptic Commissure	0		Diencephalon - Retinal Arborization Field 5 (AF5)	6610.26
Diencephalon - Preoptic Area	0		Rhombencephalon - Vmat2 Stripe1	6521.01
Diencephalon - Preoptic Otpb Cluster	0		Rhombencephalon -	6404.67
Diencephalon - Preoptic area Vglut2 cluster	0		Rhombencephalon - Cerebellum	6211.06
Diencephalon - Preoptic area posterior dopaminergic cluster	0		Telencephalon - Anterior Commisure	6058.27
Diencephalon - Pretectal Gad1b Cluster	0		Rhombencephalon - Glyt2 Cluster 2	6042.7
Diencephalon - Pretectal dopaminergic cluster	0		Rhombencephalon - MiD2	6028.58
Diencephalon - Pretectum	0		Rhombencephalon - Spiral Fiber Neuron Posterior cluster	5804.17
Diencephalon - Retinal Arborization Field 1 (AF1- Approximate Location)	0		Spinal Cord	5774.19
Diencephalon - Retinal Arborization Field 2 (AF2- Approximate Location)	0		Rhombencephalon - Lobus caudalis cerebelli	5699.45
Diencephalon - Retinal Arborization Field 3 (AF3)	0		Diencephalon - Dopaminergic Cluster 7 - Caudal Hypothalamus	5588.4
Diencephalon - Retinal Arborization Field 4 (AF4)	0		Rhombencephalon - Otpb Cluster 6	5544.95
Diencephalon - Retinal Arborization Field 5 (AF5)	0		Rhombencephalon - Rhombomere 2	5205.29
Diencephalon - Retinal Arborization Field 6 (AF6)	0		Rhombencephalon - Locus Coreuleus	4920.71
Diencephalon - Right Habenula Vglut2 Cluster	0		Rhombencephalon - Corpus Cerebelli	4872.29
Diencephalon - Torus Lateralis	0		Rhombencephalon - Gad1b Cluster 11	4830.04
Ganglia - Anterior Lateral Line Ganglion	0		Mesencephalon -	4682.22
Ganglia - Facial Sensory Ganglion	0		Rhombencephalon - Ptf1a Cluster 1	4670.64
Ganglia - Facial glossopharyngeal ganglion	0		Rhombencephalon - Glyt2 Cluster 5	4550.57
Ganglia - Lateral Line Neuromast D1	0		Rhombencephalon - 6.7FDhcrtR-Gal4 Cluster 3	4488.21
Ganglia - Lateral Line Neuromast D2	0		Rhombencephalon - Spiral Fiber Neuron Anterior cluster	4477.59
Ganglia - Lateral Line Neuromast O1	0		Rhombencephalon - Rhombomere 1	4376.55
Ganglia - Lateral Line Neuromast OC1	0		Rhombencephalon - Glyt2 Cluster 4	4295.76
Ganglia - Lateral Line Neuromast SO1	0		Rhombencephalon - Olig2 Stripe	4067.1
Ganglia - Lateral Line Neuromast SO2	0		Rhombencephalon - Otpb Cluster 2 - locus coeruleus	4026.86
Ganglia - Lateral Line Neuromast SO3	0		Diencephalon - Retinal Arborization Field 3 (AF3)	3835.15
Ganglia - Posterior Lateral Line Ganglia	0		Rhombencephalon - Qrfp neuron cluster sparse	3818.21
Ganglia - Statoacoustic Ganglion	0		Rhombencephalon - 6.7FDhcrtR-Gal4 Stripe 1	3732.18
Ganglia - Trigeminal Ganglion	0		Rhombencephalon - RoM1	3665.72
Ganglia - Vagal Ganglia	0		Telencephalon - Optic Commissure	3657.94
Mesencephalon - Isl1 cluster of the mesencephalic region	0		Rhombencephalon - MiV2	3584.33
Mesencephalon - Medial Tectal Band	0		Diencephalon - Migrated Area of the Pretectum (M1)	3498.51
Mesencephalon - NucMLF (nucleus of the medial longitudinal fascicle)	0		Rhombencephalon - Vglut2 Stripe 1	3489.32
Mesencephalon - Oxtl Cluster Sparse	0		Telencephalon -	3448.7
Mesencephalon - Ptf1a Cluster	0		Diencephalon - Left Habenula Vglut2 Cluster	3422.48
Mesencephalon - Retinal Arborization Field 7 (AF7)	0		Diencephalon -	3341.84
Mesencephalon - Retinal Arborization Field 8 (AF8)	0		Rhombencephalon - Gad1b Cluster 5	3269.81
Mesencephalon - Retinal Arborization Field 9 (AF9)	0		Telencephalon - Isl1 cluster 1	3205.42
Mesencephalon - Sparse 6.7FRhcrtR cluster	0		Telencephalon - Pallium	3147
Mesencephalon - Tectum Stratum Periventriculare	0		Rhombencephalon - Cerebelluar-Vglut2 enriched areas	3101.03
Mesencephalon - Tecum Neuropil	0		Diencephalon - Retinal Arborization Field 2 (AF2- Approximate Location)	3049.63
Mesencephalon - Torus Longitudinalis	0		Telencephalon - Olfactory Bulb	3004.48
Mesencephalon - Torus Semicircularis	0		Rhombencephalon - Gad1b Stripe 2	2985
Mesencephalon - Vglut2 cluster 1	0		Spinal Cord - Isl1 stripe - motorneurons	2933.41
Mesencephalon - Vmat2 cluster of paraventricular organ	0		Spinal Cord - Gad1b Stripe 1	2860.41
Mesencephalon - Vmat2 cluster2	0		Rhombencephalon - Cerebellar Neuropil 1	2853.33
Rhombencephalon - 6.7FDhcrtR-Gal4 Cluster 1	0		Diencephalon - Hypothalamus Olig2 cluster	2842.66
Rhombencephalon - 6.7FDhcrtR-Gal4 Cluster 2 Sparse	0		Rhombencephalon - Gad1b Cluster 6	2803.81
Rhombencephalon - 6.7FDhcrtR-Gal4 Cluster 3	0		Rhombencephalon - VII Facial Motor and octavolateralis efferent neurons	2584.69
Rhombencephalon - 6.7FDhcrtR-Gal4 Cluster 4	0		Ganglia - Facial Sensory Ganglion	2516.77
Rhombencephalon - 6.7FDhcrtR-Gal4 Cluster 5	0		Rhombencephalon - Anterior Cluster of nV Trigeminal Motorneurons	2501.38
Rhombencephalon - 6.7FDhcrtR-Gal4 Stripe 1	0		Diencephalon - Habenula	2451.42
Rhombencephalon - 6.7FDhcrtR-Gal4 Stripe 2	0		Telencephalon - Vglut2 rind	2403.85
Rhombencephalon - 6.7FDhcrtR-Gal4 Stripe 3	0		Rhombencephalon - Gad1b Cluster 20	2402.11
Rhombencephalon - 6.7FDhcrtR-Gal4 Stripe 4	0		Telencephalon - Olig2 Cluster	2380.35
Rhombencephalon - Anterior Cluster of nV Trigeminal Motorneurons	0		Rhombencephalon - Vglut2 Stripe 3	2355.61
Rhombencephalon - Area Postrema	0		Rhombencephalon - Raphe - Inferior	2290.06
Rhombencephalon - CaD	0		Rhombencephalon - Oxtl Cluster 2 Near MC axon cap	2267.97
Rhombencephalon - CaV	0		Rhombencephalon - Olig2 Cluster	2265.82
Rhombencephalon - Caudal Ventral Cluster Labelled by Spinal Backfills	0		Diencephalon - Right Habenula Vglut2 Cluster	2239.24
Rhombencephalon - Cerebellar Neuropil 1	0		Diencephalon - Caudal Hypothalamus	2237.66
Rhombencephalon - Cerebelluar-Vglut2 enriched areas	0		Mesencephalon - Tectum Stratum Periventriculare	2124.64
Rhombencephalon - Cerebellum	0		Rhombencephalon - X Vagus motorneuron cluster	2094.74
Rhombencephalon - Cerebellum Gad1b Enriched Areas	0		Rhombencephalon - Vmat2 Stripe2	1991.22
Rhombencephalon - Corpus Cerebelli	0		Rhombencephalon - Vmat2 Cluster 3	1935.38
Rhombencephalon - Eminentia Granularis	0		Rhombencephalon - Gad1b Cluster 9	1781.58
Rhombencephalon - Gad1b Cluster 10	0		Rhombencephalon - Ptf1a Stripe	1705.28
Rhombencephalon - Gad1b Cluster 11	0		Rhombencephalon - Vglut2 cluster 2	1684.95
Rhombencephalon - Gad1b Cluster 12	0		Telencephalon - Subpallium	1615.28
Rhombencephalon - Gad1b Cluster 13	0		Diencephalon - Dopaminergic Cluster 4/5 - posterior tuberculum and hypothalamus	1609.14
Rhombencephalon - Gad1b Cluster 14	0		Rhombencephalon - Gad1b Stripe 1	1560.52
Rhombencephalon - Gad1b Cluster 15	0		Rhombencephalon - 6.7FDhcrtR-Gal4 Stripe 2	1539.07
Rhombencephalon - Gad1b Cluster 16	0		Telencephalon - Subpallial Otpb Cluster 2	1467.51
Rhombencephalon - Gad1b Cluster 17	0		Diencephalon - Otpb Cluster 1	1447.59
Rhombencephalon - Gad1b Cluster 18	0		Rhombencephalon - Vglut2 Stripe 4	1403.89
Rhombencephalon - Gad1b Cluster 19	0		Diencephalon - Optic Chiasm	1391.42
Rhombencephalon - Gad1b Cluster 2	0		Telencephalon - Subpallial Gad1b cluster	1376.49
Rhombencephalon - Gad1b Cluster 20	0		Diencephalon - Hypothalamus Gad1b Cluster 1	1372.5
Rhombencephalon - Gad1b Cluster 4	0		Rhombencephalon - Ventrolateral population of serotonergic neurons	1354.55
Rhombencephalon - Gad1b Cluster 5	0		Diencephalon - Otpb Cluster 3	1334.18
Rhombencephalon - Gad1b Cluster 6	0		Diencephalon - Migrated Posterior Tubercular Area (M2)	1290.81
Rhombencephalon - Gad1b Cluster 7	0		Diencephalon - Pretectal Gad1b Cluster	1289.08
Rhombencephalon - Gad1b Cluster 8	0		Diencephalon - Pretectum	1249.07
Rhombencephalon - Gad1b Cluster 9	0		Rhombencephalon - Vglut2 Stripe 2	1245.34
Rhombencephalon - Gad1b Stripe 1	0		Diencephalon - Eminentia Thalami	1153.74
Rhombencephalon - Gad1b Stripe 2	0		Diencephalon - Hypothalamus - Caudal Hypothalamus Neural Cluster	1142.21
Rhombencephalon - Gad1b Stripe 3	0		Telencephalon - Postoptic Commissure	1123.37
Rhombencephalon - Glyt2 Cluster 1	0		Rhombencephalon - Gad1b Cluster 10	1088.68
Rhombencephalon - Glyt2 Cluster 10	0		Diencephalon - Hypothalamus Vglut2 Cluster 2	1049.97
Rhombencephalon - Glyt2 Cluster 11	0		Telencephalon - Vmat2 cluster	990.083
Rhombencephalon - Glyt2 Cluster 12	0		Rhombencephalon - 6.7FDhcrtR-Gal4 Cluster 2 Sparse	971.571
Rhombencephalon - Glyt2 Cluster 13	0		Diencephalon - Retinal Arborization Field 1 (AF1- Approximate Location)	937.789
Rhombencephalon - Glyt2 Cluster 14	0		Rhombencephalon - Gad1b Cluster 16	933.491
Rhombencephalon - Glyt2 Cluster 2	0		Rhombencephalon - S1181t Cluster	896.65
Rhombencephalon - Glyt2 Cluster 3	0		Rhombencephalon - Glyt2 Stripe 3	884.365
Rhombencephalon - Glyt2 Cluster 4	0		Rhombencephalon - Vmat2 Cluster 5	865.479
Rhombencephalon - Glyt2 Cluster 5	0		Rhombencephalon - Gad1b Stripe 3	843.677
Rhombencephalon - Glyt2 Cluster 6	0		Diencephalon - Retinal Arborization Field 6 (AF6)	796.749
Rhombencephalon - Glyt2 Cluster 7	0		Diencephalon - Hypothamic VentroLateral VMAT cluster	784.127
Rhombencephalon - Glyt2 Cluster 8	0		Rhombencephalon - Glyt2 Stripe 2	715.335
Rhombencephalon - Glyt2 Cluster 9	0		Rhombencephalon - Gad1b Cluster 8	693.265
Rhombencephalon - Glyt2 Stripe 1	0		Spinal Cord - Vglut2 Stripe 2	664.722
Rhombencephalon - Glyt2 Stripe 2	0		Diencephalon - Postoptic Commissure	594.14
Rhombencephalon - Glyt2 Stripe 3	0		Diencephalon - Preoptic Otpb Cluster	584.239
Rhombencephalon - Inferior Olive	0		Rhombencephalon - 6.7FDhcrtR-Gal4 Cluster 1	579.727
Rhombencephalon - Interpeduncular Nucleus	0		Diencephalon - Oxtl Cluster 4 - sparse in hypothalamus	562.842
Rhombencephalon - Isl1 Cluster 1	0		Diencephalon - Olig2 Band 2	529.68
Rhombencephalon - Isl1 Cluster 2	0		Mesencephalon - Torus Longitudinalis	506.861
Rhombencephalon - Isl1 Cluster 3	0		Telencephalon - Olfactory bulb dopaminergic neuron areas	506.442
Rhombencephalon - Isl1 Stripe 1	0		Diencephalon - Dorsal Thalamus	492.919
Rhombencephalon - Lateral Reticular Nucleus	0		Mesencephalon - Tegmentum	486.628
Rhombencephalon - Lobus caudalis cerebelli	0		Telencephalon - Subpallial dopaminergic cluster	466.952
Rhombencephalon - Locus Coreuleus	0		Mesencephalon - Vmat2 cluster of paraventricular organ	465.082
Rhombencephalon - Mauthner	0		Rhombencephalon - Mauthner Cell Axon Cap	446.76
Rhombencephalon - Mauthner Cell Axon Cap	0		Rhombencephalon - Isl1 Cluster 1	424.726
Rhombencephalon - Medial Vestibular Nucleus	0		Telencephalon - Subpallial Vglut2 Cluster	421.37
Rhombencephalon - MiD2	0		Ganglia - Olfactory Epithelium	399.334
Rhombencephalon - MiD3	0		Ganglia - Anterior Lateral Line Ganglion	388.877
Rhombencephalon - MiM1	0		Diencephalon - Anterior pretectum cluster of vmat2 Neurons	387.664
Rhombencephalon - MiR1	0		Diencephalon - Pineal Vmat2 cluster	365.132
Rhombencephalon - MiR2	0		Diencephalon - Pretectal dopaminergic cluster	357.852
Rhombencephalon - MiT	0		Rhombencephalon - Gad1b Cluster 15	357.772
Rhombencephalon - MiV1	0		Diencephalon - Preoptic Area	350.26
Rhombencephalon - MiV2	0		Mesencephalon - Isl1 cluster of the mesencephalic region	343.59
Rhombencephalon - Neuropil Region 2	0		Mesencephalon - Medial Tectal Band	336.156
Rhombencephalon - Neuropil Region 3	0		Rhombencephalon - Glyt2 Cluster 8	324.984
Rhombencephalon - Neuropil Region 4	0		Diencephalon - Ventral Thalamus	311.562
Rhombencephalon - Neuropil Region 5	0		Rhombencephalon - Gad1b Cluster 18	294.272
Rhombencephalon - Neuropil Region 6	0		Spinal Cord - Vglut2 Stripe 3	287.212
Rhombencephalon - Noradrendergic neurons of the Interfascicular and Vagal areas	0		Rhombencephalon - VII' Facial Motor and octavolateralis efferent neurons	277.075
Rhombencephalon - Olig2 Cluster	0		Rhombencephalon - Glyt2 Cluster 1	263.089
Rhombencephalon - Olig2 Stripe	0		Rhombencephalon - Isl1 Cluster 2	261.099
Rhombencephalon - Olig2 enriched areas in cerebellum	0		Diencephalon - Oxtl Cluster 1 in Preoptic Area	252.651
Rhombencephalon - Otpb Cluster 1	0		Diencephalon - Hypothalamus - Intermediate Hypothalamus Neural Cluster	231.282
Rhombencephalon - Otpb Cluster 2 - locus coeruleus	0		Rhombencephalon - Glyt2 Stripe 1	230.786
Rhombencephalon - Otpb Cluster 3	0		Rhombencephalon - Isl1 Stripe 1	210.455
Rhombencephalon - Otpb Cluster 4	0		Diencephalon - Pituitary	190.569
Rhombencephalon - Otpb Cluster 5	0		Telencephalon - S1181t Cluster	187.001
Rhombencephalon - Otpb Cluster 6	0		Rhombencephalon - Otpb Cluster 4	176.941
Rhombencephalon - Oxtl Cluster 1 Sparse	0		Rhombencephalon - Vglut2 cluster 3	148.114
Rhombencephalon - Oxtl Cluster 2 Near MC axon cap	0		Diencephalon - Hypothalamus Vglut2 Cluster 1	137.131
Rhombencephalon - Posterior Cluster of nV Trigeminal Motorneurons	0		Diencephalon - Hypothalamus Vglut2 Cluster 5	129.714
Rhombencephalon - Ptf1a Cluster 1	0		Diencephalon - Hypothalamus Vglut2 Cluster 4	121.572
Rhombencephalon - Ptf1a Stripe	0		Diencephalon - Isl1 cluster 2	113.056
Rhombencephalon - Qrfp neuron cluster sparse	0		Diencephalon - Rostral Hypothalamus	103.108
Rhombencephalon - Raphe - Inferior	0		Rhombencephalon - Gad1b Cluster 4	87.9962
Rhombencephalon - Rhombomere 2	0		Rhombencephalon - 6.7FDhcrtR-Gal4 Stripe 4	87.3632
Rhombencephalon - Rhombomere 3	0		Rhombencephalon - Vglut2 cluster 1	71.3776
Rhombencephalon - Rhombomere 4	0		Diencephalon - Preoptic area Vglut2 cluster	58.3726
Rhombencephalon - Rhombomere 5	0		Ganglia - Lateral Line Neuromast OC1	56.2338
Rhombencephalon - Rhombomere 6	0		Rhombencephalon - 6.7FDhcrtR-Gal4 Stripe 3	55.3037
Rhombencephalon - Rhombomere 7	0		Diencephalon - Preoptic area posterior dopaminergic cluster	47.2062
Rhombencephalon - RoL-R1	0		Diencephalon - Otpb Cluster 2	46.7478
Rhombencephalon - RoL2	0		Spinal Cord - Vmat2 Stripe2	44.7322
Rhombencephalon - RoL3	0		Diencephalon - Olig2 Band	42.8711
Rhombencephalon - RoM1	0		Diencephalon - Anterior preoptic dopaminergic cluster	39.2675
Rhombencephalon - RoM2	0		Rhombencephalon - Raphe - Superior	37.0201
Rhombencephalon - RoM3	0		Rhombencephalon - Neuropil Region 6	36.229
Rhombencephalon - RoV3	0		Diencephalon - Posterior Tuberculum	29.3149
Rhombencephalon - S1181t Cluster	0		Diencephalon - Pineal	28.2913
Rhombencephalon - Small cluster of TH stained neurons	0		Rhombencephalon - Vmat2 Stripe3	18.9807
Rhombencephalon - Spinal Backfill Vestibular Population	0		Telencephalon - Subpallial Otpb strip	18.8239
Rhombencephalon - Spiral Fiber Neuron Anterior cluster	0		Diencephalon - Hypothalamus 6.7FRhcrtR-Gal4 cluster 1	7.7501
Rhombencephalon - Spiral Fiber Neuron Posterior cluster	0		Mesencephalon - Oxtl Cluster Sparse	7.5567
Rhombencephalon - Tangential Vestibular Nucleus	0		Diencephalon - Hypothalamus Qrfp neuron cluster	3.2665
Rhombencephalon - VII Facial Motor and octavolateralis efferent neurons	0		Telencephalon - Isl1 cluster 2	1.433
Rhombencephalon - VII' Facial Motor and octavolateralis efferent neurons	0		Diencephalon - Anterior group of the posterior tubercular vmat2 neurons	0
Rhombencephalon - Valvula Cerebelli	0		Diencephalon - Dopaminergic Cluster 1 - ventral thalamic and periventricular posterior tubercular DA neurons	0
Rhombencephalon - Ventrolateral population of serotonergic neurons	0		Diencephalon - Dopaminergic Cluster 2 - posterior tuberculum	0
Rhombencephalon - Vglut2 Stripe 1	0		Diencephalon - Dopaminergic Cluster 3 - hypothalamus	0
Rhombencephalon - Vglut2 Stripe 2	0		Diencephalon - Dopaminergic Cluster 6 - hypothalamus	0
Rhombencephalon - Vglut2 Stripe 3	0		Diencephalon - Hypothalamus 6.7FRhcrtR-Gal4 cluster 2	0
Rhombencephalon - Vglut2 Stripe 4	0		Diencephalon - Hypothalamus Gad1b Cluster 2	0
Rhombencephalon - Vglut2 cluster 2	0		Diencephalon - Hypothalamus Hcrt Neurons	0
Rhombencephalon - Vglut2 cluster 3	0		Diencephalon - Hypothalamus Olig2 cluster 2	0
Rhombencephalon - Vglut2 cluster 4	0		Diencephalon - Hypothalamus s1181t Cluster	0
Rhombencephalon - Vmat2 Cluster 1	0		Diencephalon - Isl1 cluster 1	0
Rhombencephalon - Vmat2 Cluster 2	0		Diencephalon - Isl1 cluster 3	0
Rhombencephalon - Vmat2 Cluster 3	0		Diencephalon - Medial vglut2 cluster	0
Rhombencephalon - Vmat2 Cluster 4	0		Diencephalon - Otpb Cluster 4	0
Rhombencephalon - Vmat2 Cluster 5	0		Diencephalon - Oxtl Cluster 3	0
Rhombencephalon - Vmat2 Stripe1	0		Diencephalon - Oxtl Cluster 5	0
Rhombencephalon - Vmat2 Stripe2	0		Ganglia - Facial glossopharyngeal ganglion	0
Rhombencephalon - Vmat2 Stripe3	0		Ganglia - Lateral Line Neuromast D1	0
Rhombencephalon - X Vagus motorneuron cluster	0		Ganglia - Lateral Line Neuromast D2	0
Spinal Cord	0		Ganglia - Lateral Line Neuromast N	0
Spinal Cord - 6.7FDhcrtR-Gal4 Stripe	0		Ganglia - Lateral Line Neuromast O1	0
Spinal Cord - Dorsal Sparse Isl1 cluster	0		Ganglia - Lateral Line Neuromast SO1	0
Spinal Cord - Gad1b Stripe 1	0		Ganglia - Lateral Line Neuromast SO2	0
Spinal Cord - Gad1b Stripe 2	0		Ganglia - Lateral Line Neuromast SO3	0
Spinal Cord - Glyt2 Stripe	0		Ganglia - Posterior Lateral Line Ganglia	0
Spinal Cord - Isl1 stripe - motorneurons	0		Ganglia - Trigeminal Ganglion	0
Spinal Cord - Neurons with descending projections labelled by spinal backfills	0		Ganglia - Vagal Ganglia	0
Spinal Cord - Neuropil Region	0		Mesencephalon - NucMLF (nucleus of the medial longitudinal fascicle)	0
Spinal Cord - Olig2 Stripe	0		Mesencephalon - Oculomotor Nucleus nIII	0
Spinal Cord - Vglut2 Stripe 1	0		Mesencephalon - Otpb Cluster	0
Spinal Cord - Vglut2 Stripe 2	0		Mesencephalon - Ptf1a Cluster	0
Spinal Cord - Vglut2 Stripe 3	0		Mesencephalon - Sparse 6.7FRhcrtR cluster	0
Spinal Cord - Vmat2 Stripe1	0		Mesencephalon - Vglut2 cluster 1	0
Spinal Cord - Vmat2 Stripe2	0		Mesencephalon - Vmat2 cluster2	0
Telencephalon - Anterior Commisure	0		Rhombencephalon - Area Postrema	0
Telencephalon - Isl1 cluster 1	0		Rhombencephalon - Gad1b Cluster 1	0
Telencephalon - Isl1 cluster 2	0		Rhombencephalon - Gad1b Cluster 17	0
Telencephalon - Olfactory bulb dopaminergic neuron areas	0		Rhombencephalon - Gad1b Cluster 2	0
Telencephalon - Olig2 Cluster	0		Rhombencephalon - Gad1b Cluster 3	0
Telencephalon - Optic Commissure	0		Rhombencephalon - Interpeduncular Nucleus	0
Telencephalon - Postoptic Commissure	0		Rhombencephalon - Isl1 Cluster 3	0
Telencephalon - S1181t Cluster	0		Rhombencephalon - Oculomotor Nucleus nIV	0
Telencephalon - Subpallial Gad1b cluster	0		Rhombencephalon - Otpb Cluster 3	0
Telencephalon - Subpallial Otpb Cluster 2	0		Rhombencephalon - Otpb Cluster 5	0
Telencephalon - Subpallial Otpb strip	0		Rhombencephalon - Oxtl Cluster 1 Sparse	0
Telencephalon - Subpallial Vglut2 Cluster	0		Rhombencephalon - Small cluster of TH stained neurons	0
Telencephalon - Subpallial dopaminergic cluster	0		Rhombencephalon - Vmat2 Cluster 1	0
Telencephalon - Subpallium	0		Rhombencephalon - Vmat2 Cluster 2	0
Telencephalon - Telencephalic Migrated Area 4 (M4)	0		Spinal Cord - Gad1b Stripe 2	0
Telencephalon - Vglut2 rind	0		Spinal Cord - Olig2 Stripe	0
Telencephalon - Vmat2 cluster	0
